# Supplementary material for: Population structure analysis of Salmonella serovar Muenchen to redefine geno-serotyping using genome indexing approaches
Source: Front Microbiol. 2026 Feb 10;16:1681711. doi: 10.3389/fmicb.2025.1681711 (PMC12929376; doi:10.3389/fmicb.2025.1681711)
Supplement: SUPPLEMENTARY TABLE 1 — The Short Read Sequence Archive Run (SRR) used in this study along with the metadata and calls using Seqsero2, bettercallsal, cgMLST and computed type. [file Data_Sheet_1.csv]

Input files	O antigen prediction	H1 antigen prediction fliC	H2 antigen prediction fljB	Predicted serotype	Predicted serotype SeqSero2.v1.3.1.	bcs_serotype1	bcs_serotype2	bcs_serotype3	ST	computed_types	epi_type	isolation_source	h1	h2	o_antigen	serovar overall	serovar_antigen	serovar_cgmlst	cgmlst_ST	cgmlst_distance	cgmlst_found_loci	cgmlst_matching_alleles	qc_status	serogroup
SRR5445899	9	f,g,t	-	Berta	Berta	Berta			435	Berta	environmentalother	intestine reptile	[f],g,[t]	-	1,9,12	Berta	Berta|Pensacola|Sangalkam	Berta	260806488	0.042424242	330	316	PASS	D1
SRR3452348	8	r	1,5	Bovismorbificans	Bovismorbificans	Bovismorbificans			1499	Bovismorbificans	environmentalother	pet food raw	r	1,5	6,8,20	Bovismorbificans	Bsilla|Hindmarsh|Bovismorbificans	Bovismorbificans	437379724	0.012121212	330	326	PASS	C2-C3
SRR6924168	9	g,m	-	Enteritidis	Enteritidis	Enteritidis			11	Enteritidis	clinical	human	g,m	-	1,9,12	Enteritidis	Nitra|Gallinarum|Pullorum|Berta|Enteritidis|Blegdam|Gueuletapee|Naestved|Rostock|Hillingdon	Enteritidis	2181325843	0.021212121	330	323	PASS	D1
SRR7140204	9	g,m	-	Enteritidis	Enteritidis	Enteritidis			11	Enteritidis	clinical	stool	g,m	-	1,9,12	Enteritidis	Nitra|Gallinarum|Pullorum|Berta|Enteritidis|Blegdam|Gueuletapee|Naestved|Rostock|Hillingdon	Enteritidis	3844430201	0.027272727	330	321	PASS	D1
SRR5864311	7	y	e,n,x	Hartford	Hartford	Hartford			405	Hartford	clinical	stool	y	e,n,x	6,7	Hartford	Hartford|Mikawasima|Herzliya	Hartford	1863789288	0.015151515	330	325	PASS	C1
SRR15362031	4	r	1,2	Heidelberg	Heidelberg	Heidelberg			15	Heidelberg	clinical	human	r	1,2	1,4,[5],12	Heidelberg	Heidelberg|Bradford	Heidelberg	3482500593	0.027272727	330	321	PASS	B
SRR5645417	8	d	e,n,z15	Herston	Herston	Herston			621	Herston	clinical	stool	d	e,n,z15	6,8	Herston	Sterrenbos|Herston	Herston	2353411311	0.033333333	330	319	PASS	C2-C3
SRR5755460	9	g,m	1,2	I 9	I 9	Valdosta	Hillingdon		112	I -:-:-	clinical	stool	g,m	1,2	-	I C2-C3:g,m:1,2	I C2-C3:g,m:1,2	Muenchen	2529580818	0.078787879	330	304	WARNING	C2-C3
ERR3263696	8	d	1,2	Muenchen	Muenchen	Muenchen			82	I -:-:-	clinical	human	d	1,2	6,8	Muenchen	Muenchen|Virginia|Manhattan|Yovokome	Muenchen	18888484	0.018181818	330	324	PASS	C2-C3
SRR10198912	8	d	1,2	Muenchen	Muenchen	Muenchen			82	I -:-:-	clinical	human	d	1,2	6,8	Muenchen	Muenchen|Virginia|Manhattan|Yovokome	Muenchen	18888484	0.018181818	330	324	PASS	C2-C3
SRR11457705	8	d	1,2	Muenchen	Muenchen	Muenchen			83	I -:-:-	environmentalother	swine	d	1,2	6,8	Muenchen	Muenchen|Virginia|Manhattan|Yovokome	Muenchen	119922267	0.027272727	330	321	PASS	C2-C3
SRR12097021	8	d	1,2	Muenchen	Muenchen	Muenchen			83	I -:-:-	environmentalother	Product-Raw-Ground, Comminuted or Otherwise Nonintact-Pork	d	1,2	6,8	Muenchen	Muenchen|Virginia|Manhattan|Yovokome	Muenchen	119922267	0.027272727	330	321	PASS	C2-C3
SRR12683260	8	d	1,2	Muenchen	Muenchen	Muenchen			83	I -:-:-	environmentalother	Product-Raw-Ground, Comminuted or Otherwise Nonintact-Pork	d	1,2	6,8	Muenchen	Muenchen|Virginia|Manhattan|Yovokome	Muenchen	119922267	0.027272727	330	321	PASS	C2-C3
SRR13094204	8	d	1,2	Muenchen	Muenchen	Muenchen			83	I -:-:-	environmentalother	comminuted beef	d	1,2	6,8	Muenchen	Muenchen|Virginia|Manhattan|Yovokome	Muenchen	119922267	0.027272727	330	321	PASS	C2-C3
SRR1793268	8	d	1,2	Muenchen	Muenchen	Muenchen			83	I -:-:-	environmentalother	ground turkey	d	1,2	6,8	Muenchen	Muenchen|Virginia|Manhattan|Yovokome	Muenchen	1651767759	0.027272727	330	321	PASS	C2-C3
SRR2102469	8	d	1,2	Muenchen	Muenchen	Muenchen			83	I -:-:-	environmentalother	ground beef	d	1,2	6,8	Muenchen	Muenchen|Virginia|Manhattan|Yovokome	Muenchen	119922267	0.027272727	330	321	PASS	C2-C3
SRR3226927	8	d	1,2	Muenchen	Muenchen	Muenchen			83	I -:-:-	environmentalother	animal-swine-sow	d	1,2	6,8	Muenchen	Muenchen|Virginia|Manhattan|Yovokome	Muenchen	119922267	0.027272727	330	321	PASS	C2-C3
SRR3240945	8	d	1,2	Muenchen	Muenchen	Muenchen			83	I -:-:-	environmentalother	Animal-Turkey-Young Turkey	d	1,2	6,8	Muenchen	Muenchen|Virginia|Manhattan|Yovokome	Muenchen	1651767759	0.027272727	330	321	PASS	C2-C3
SRR3475670	8	d	1,2	Muenchen	Muenchen	Muenchen			112	I -:-:-	clinical	stool	d	1,2	6,8	Muenchen	Muenchen|Virginia|Manhattan|Yovokome	Muenchen	3115307665	0.015151515	330	325	PASS	C2-C3
SRR3476437	8	d	1,2	Muenchen	Muenchen	Muenchen			83	I -:-:-	environmentalother	Animal-Cattle-Bull	d	1,2	6,8	Muenchen	Muenchen|Virginia|Manhattan|Yovokome	Muenchen	119922267	0.027272727	330	321	PASS	C2-C3
SRR4245565	8	d	1,2	Muenchen	Muenchen	Muenchen			2881	I -:-:-	environmentalother	valeriana pasionaria lupulo tila tea	d	1,2	6,8	Muenchen	Muenchen|Virginia|Manhattan|Yovokome	Muenchen	NA	0.027272727	329	321	PASS	C2-C3
SRR5756393	8	d	1,2	Muenchen	Muenchen	Muenchen			112	I -:-:-	clinical	stool	d	1,2	6,8	Muenchen	Muenchen|Virginia|Manhattan|Yovokome	Muenchen	4253695050	0.018181818	330	324	PASS	C2-C3
SRR5799646	8	d	1,2	Muenchen	Muenchen	Muenchen			112	I -:-:-	clinical	stool	d	1,2	6,8	Muenchen	Muenchen|Virginia|Manhattan|Yovokome	Muenchen	4253695050	0.018181818	330	324	PASS	C2-C3
SRR5854315	8	d	1,2	Muenchen	Muenchen	Muenchen			112	I -:-:-	clinical	stool	d	1,2	6,8	Muenchen	Muenchen|Virginia|Manhattan|Yovokome	Muenchen	2198378777	0.012121212	330	326	PASS	C2-C3
SRR5864221	8	d	1,2	Muenchen	Muenchen	Muenchen			112	I -:-:-	clinical	stool	d	1,2	6,8	Muenchen	Muenchen|Virginia|Manhattan|Yovokome	Muenchen	1542328444	0.018181818	330	324	PASS	C2-C3
SRR6265850	8	d	1,2	Muenchen	Muenchen	Muenchen			83	I -:-:-	environmentalother	Comminuted Turkey	d	1,2	6,8	Muenchen	Muenchen|Virginia|Manhattan|Yovokome	Muenchen	1651767759	0.027272727	330	321	PASS	C2-C3
SRR6294758	8	d	1,2	Muenchen	Muenchen	Muenchen			112	I -:-:-	environmentalother	animal-swine-market swine	d	1,2	6,8	Muenchen	Muenchen|Virginia|Manhattan|Yovokome	Muenchen	4053428687	0.03030303	330	320	PASS	C2-C3
SRR6294775	8	d	1,2	Muenchen	Muenchen	Muenchen			112	I -:-:-	environmentalother	animal-swine-market swine	d	1,2	6,8	Muenchen	Muenchen|Virginia|Manhattan|Yovokome	Muenchen	1440819998	0.048484848	330	314	PASS	C2-C3
SRR7285838	8	d	1,2	Muenchen	Muenchen	Muenchen			83	I -:-:-	clinical	human	d	1,2	6,8	Muenchen	Muenchen|Virginia|Manhattan|Yovokome	Muenchen	119922267	0.027272727	330	321	PASS	C2-C3
SRR7285843	8	d	1,2	Muenchen	Muenchen	Muenchen			3211	I -:-:-	clinical	human	d	1,2	6,8	Muenchen	Muenchen|Virginia|Manhattan|Yovokome	Muenchen	3138491238	0.03030303	330	320	PASS	C2-C3
SRR7889300	8	d	1,2	Muenchen	Muenchen	Muenchen			112	I -:-:-	environmentalother	dog treat	d	1,2	6,8	Muenchen	Muenchen|Virginia|Manhattan|Yovokome	Muenchen	133755389	0.051515152	330	313	PASS	C2-C3
SRR8200056	8	d	1,2	Muenchen	Muenchen	Muenchen			83	I -:-:-	environmentalother	Comminuted Turkey	d	1,2	6,8	Muenchen	Muenchen|Virginia|Manhattan|Yovokome	Muenchen	1651767759	0.027272727	330	321	PASS	C2-C3
SRR9852964	8	d	1,2	Muenchen	Muenchen	Muenchen			112	I -:-:-	environmentalother	Chicken Thighs	d	1,2	6,8	Muenchen	Muenchen|Virginia|Manhattan|Yovokome	Muenchen	2535345453	0.009090909	330	327	PASS	C2-C3
SRR5856962	8	d	1,2	Muenchen	Muenchen	Umbadah			4084	I -:-:-	clinical	stool	d	1,2	6,8	Muenchen	Muenchen|Virginia|Manhattan|Yovokome	Muenchen	555240777	0.042424242	330	316	PASS	C2-C3
SRR5755635	8	a	1,2	Valdosta	Valdosta	Valdosta			112	I -:-:-	clinical	stool	a	1,2	-	Valdosta|Doncaster	Valdosta|Doncaster	Muenchen	2947593669	0.033333333	330	319	PASS	C2-C3
SRR10031291	8	d	1,2	Muenchen	Muenchen	Muenchen			83	I -:d:1	environmentalother	turkey	d	1,2	6,8	Muenchen	Muenchen|Virginia|Manhattan|Yovokome	Muenchen	119922267	0.027272727	330	321	PASS	C2-C3
SRR14828931	8	d	1,2	Muenchen	Muenchen	Muenchen			2870	I -:d:1	clinical	NULL	d	1,2	6,8	Muenchen	Muenchen|Virginia|Manhattan|Yovokome	Muenchen	1192413864	0.03030303	330	320	PASS	C2-C3
SRR5055278	8	d	1,2	Muenchen	Muenchen	Muenchen			2870	I -:d:1	clinical	NULL	d	1,2	6,8	Muenchen	Muenchen|Virginia|Manhattan|Yovokome	Muenchen	1192413864	0.03030303	330	320	PASS	C2-C3
SRR6366336	8	d	1,2	Muenchen	Muenchen	Muenchen			112	I 8:d:-	clinical	stool	d	1,2	6,8	Muenchen	Muenchen|Virginia|Manhattan|Yovokome	Muenchen	750306322	0.015151515	330	325	PASS	C2-C3
SRR4342934	9	l,z28	1,5	Javiana	Javiana	Javiana			24	Javiana	clinical	stool	l,z28	1,5	1,9,12	Javiana	Koessen|Mendoza|Houston|Panama|Victoria|Itami|Javiana|India	Javiana	130034839	0.015151515	330	325	PASS	D1
SRR1556968	8	d	1,5	Manhattan	Manhattan	Manhattan				Manhattan	environmental/other	pork chop	d	1,5	6,8	Manhattan	Muenchen|Virginia|Manhattan|Yovokome	Manhattan	1677280291	0.018181818	330	324	PASS	C2-C3
SRR5819762	8	d	1,5	Manhattan	Manhattan	Manhattan				Manhattan	environmental/other	pork chop	d	1,5	6,8	Manhattan	Muenchen|Virginia|Manhattan|Yovokome	Manhattan	1516463487	0.027272727	330	321	PASS	C2-C3
SRR5864681	8	d	1,5	Manhattan	Manhattan	Manhattan				Manhattan	clinical	Not Provided	d	1,5	6,8	Manhattan	Muenchen|Virginia|Manhattan|Yovokome	Manhattan	1736632430	0.021212121	330	323	PASS	C2-C3
SRR6313749	8	d	1,5	Manhattan	Manhattan	Manhattan				Manhattan	clinical	urine	d	1,5	6,8	Manhattan	Muenchen|Virginia|Manhattan|Yovokome	Manhattan	1677280291	0.018181818	330	324	PASS	C2-C3
SRR6481326	8	d	1,5	Manhattan	Manhattan	Manhattan				Manhattan	clinical	stool	d	1,5	6,8	Manhattan	Muenchen|Virginia|Manhattan|Yovokome	Manhattan	1677280291	0.018181818	330	324	PASS	C2-C3
SRR9066559	8	d	1,5	Manhattan	Manhattan	Manhattan				Manhattan	clinical	stool	d	1,5	6,8	Manhattan	Muenchen|Virginia|Manhattan|Yovokome	Manhattan	1516463487	0.027272727	330	321	PASS	C2-C3
SRR949395	8	d	1,5	Manhattan	Manhattan	Manhattan				Manhattan	clinical		d	1,5	6,8	Manhattan	Muenchen|Virginia|Manhattan|Yovokome	Manhattan	1677280291	0.018181818	330	324	PASS	C2-C3
SRR13489455	-	d	1,2	I -	I -	Muenchen			83	Muenchen	clinical	NULL	d	1,2	6,8	Muenchen	Stanley|Eppendorf|Kisii|Kambole|Isangi|Muenchen|Virginia|Manhattan|Yovokome|Ndolo|Ontario|Stormont|Shangani|Umbadah|Ahmadi|Ati|Gustavia|Handen|Mishmarhaemek|Finkenwerder|Martonos|Oldenburg|Sculcoates|Berlin|Groenekan|Spartel|Amoutive|Messina|Gokul|Utrecht|Willamette|Logone|Driffield|Egusi|Orleans|Bobo|Hemingford	Muenchen	3976927133	0.033333333	330	319	FAIL	-
SRR13489464	-	d	1,2	I -	I -	Muenchen			83	Muenchen	clinical	NULL	d	1,2	6,8	Muenchen	Stanley|Eppendorf|Kisii|Kambole|Isangi|Muenchen|Virginia|Manhattan|Yovokome|Ndolo|Ontario|Stormont|Shangani|Umbadah|Ahmadi|Ati|Gustavia|Handen|Mishmarhaemek|Finkenwerder|Martonos|Oldenburg|Sculcoates|Berlin|Groenekan|Spartel|Amoutive|Messina|Gokul|Utrecht|Willamette|Logone|Driffield|Egusi|Orleans|Bobo|Hemingford	Muenchen	3976927133	0.033333333	330	319	FAIL	-
SRR14848880	-	d	1,2	I -	I -	Muenchen			82	Muenchen	clinical	NULL	d	1,2	6,8	Muenchen	Stanley|Eppendorf|Kisii|Kambole|Isangi|Muenchen|Virginia|Manhattan|Yovokome|Ndolo|Ontario|Stormont|Shangani|Umbadah|Ahmadi|Ati|Gustavia|Handen|Mishmarhaemek|Finkenwerder|Martonos|Oldenburg|Sculcoates|Berlin|Groenekan|Spartel|Amoutive|Messina|Gokul|Utrecht|Willamette|Logone|Driffield|Egusi|Orleans|Bobo|Hemingford	Muenchen	2546272322	0.024242424	330	322	FAIL	-
SRR19846436	-	d	1,2	I -	I -	Muenchen			112	Muenchen	environmentalother	Product-Raw-Ground, Comminuted or Otherwise Nonintact-Pork	d	1,2	6,8	Muenchen	Muenchen|Virginia|Manhattan|Yovokome	Muenchen	224171533	0.039393939	330	317	PASS	C2-C3
SRR22490021	-	d	1,2	I -	I -	Muenchen			112	Muenchen	environmentalother	Animal-Swine-Market Swine (cecal)	d	1,2	6,8	Muenchen	Muenchen|Virginia|Manhattan|Yovokome	Muenchen	224171533	0.039393939	330	317	PASS	C2-C3
SRR5051379	-	d	1,2	I -	I -	Muenchen			83	Muenchen	clinical	NULL	d	1,2	6,8	Muenchen	Stanley|Eppendorf|Kisii|Kambole|Isangi|Muenchen|Virginia|Manhattan|Yovokome|Ndolo|Ontario|Stormont|Shangani|Umbadah|Ahmadi|Ati|Gustavia|Handen|Mishmarhaemek|Finkenwerder|Martonos|Oldenburg|Sculcoates|Berlin|Groenekan|Spartel|Amoutive|Messina|Gokul|Utrecht|Willamette|Logone|Driffield|Egusi|Orleans|Bobo|Hemingford	Muenchen	3976927133	0.033333333	330	319	FAIL	-
SRR5051380	-	d	1,2	I -	I -	Muenchen			83	Muenchen	clinical	NULL	d	1,2	6,8	Muenchen	Stanley|Eppendorf|Kisii|Kambole|Isangi|Muenchen|Virginia|Manhattan|Yovokome|Ndolo|Ontario|Stormont|Shangani|Umbadah|Ahmadi|Ati|Gustavia|Handen|Mishmarhaemek|Finkenwerder|Martonos|Oldenburg|Sculcoates|Berlin|Groenekan|Spartel|Amoutive|Messina|Gokul|Utrecht|Willamette|Logone|Driffield|Egusi|Orleans|Bobo|Hemingford	Muenchen	3976927133	0.033333333	330	319	FAIL	-
SRR5055293	-	d	1,2	I -	I -	Muenchen			82	Muenchen	clinical	NULL	d	1,2	6,8	Muenchen	Stanley|Eppendorf|Kisii|Kambole|Isangi|Muenchen|Virginia|Manhattan|Yovokome|Ndolo|Ontario|Stormont|Shangani|Umbadah|Ahmadi|Ati|Gustavia|Handen|Mishmarhaemek|Finkenwerder|Martonos|Oldenburg|Sculcoates|Berlin|Groenekan|Spartel|Amoutive|Messina|Gokul|Utrecht|Willamette|Logone|Driffield|Egusi|Orleans|Bobo|Hemingford	Muenchen	2546272322	0.024242424	330	322	FAIL	-
SRR5921521	-	d	1,2	I -	I -	Muenchen			112	Muenchen	clinical	stool	d	1,2	6,8	Muenchen	Muenchen|Virginia|Manhattan|Yovokome	Muenchen	41243424	0.018181818	330	324	PASS	C2-C3
SRR8661092	9	d	1,2	I 9	I 9	Muenchen	Enteritidis	I4..5..12.i...4.i..	83	Muenchen	clinical	human	d	1,2	-	Muenchen|Virginia|Manhattan|Yovokome	Muenchen|Virginia|Manhattan|Yovokome	Typhimurium	816984775	0.078787879	330	304	WARNING	C2-C3
SRR5927267	9	l,z28	1,2	I 9	I 9	Valdosta	Javiana		4162	Muenchen	clinical	stool	l,z28	1,5	-	Litchfield|Pakistan|Loanda|Fayed|Hiduddify	Litchfield|Pakistan|Loanda|Fayed|Hiduddify	Muenchen	4249065448	0.06969697	330	307	WARNING	C2-C3
SRR5816801	7	d	1,2	Kisii	Kisii	Umbadah	Newport		1606	Muenchen	clinical	stool	m,t	1,2	-	I C1:m,t:1,2	I C1:m,t:1,2	Muenchen	929150135	0.087878788	330	301	WARNING	C1
SRR25598226	8	i	1,2	Lindenburg	Lindenburg	Muenchen	Typhimurium		83	Muenchen	environmentalother	comminuted beef	d	1,2	-	Muenchen|Virginia|Manhattan|Yovokome	Muenchen|Virginia|Manhattan|Yovokome	Typhimurium	2675030354	0.063636364	330	309	WARNING	C2-C3
SRR5740043	8	d	1,2	Muenchen	Muenchen	Muenchen	Heidelberg		83	Muenchen	clinical	stool	d	1,2	6,8	Muenchen	Muenchen|Virginia|Manhattan|Yovokome	Muenchen	3984226381	0.048484848	330	314	WARNING	C2-C3
SRR7292757	8	d	1,2	Muenchen	Muenchen	Muenchen	I4..5..12.i...4.i..		82	Muenchen	clinical	human	d	1,2	-	Muenchen|Virginia|Manhattan|Yovokome	Muenchen|Virginia|Manhattan|Yovokome	Typhimurium	1297818924	0.048484848	330	314	WARNING	C2-C3
SRR1616752	8	d	1,2	Muenchen	Muenchen	Muenchen	Saintpaul		112	Muenchen	clinical	stool	d	1,2	6,8	Muenchen	Muenchen|Virginia|Manhattan|Yovokome	Muenchen	3795706510	0.054545455	330	312	WARNING	C2-C3
ERR1837573	8	d	1,2	Muenchen	Muenchen	Muenchen			82	Muenchen	clinical	human	d	1,2	6,8	Muenchen	Muenchen|Virginia|Manhattan|Yovokome	Muenchen	18888484	0.018181818	330	324	PASS	C2-C3
ERR2173699	8	d	1,2	Muenchen	Muenchen	Muenchen			1567	Muenchen	clinical	human	d	1,2	6,8	Muenchen	Muenchen|Virginia|Manhattan|Yovokome	Muenchen	133755389	0.051515152	330	313	PASS	C2-C3
ERR2193187	8	d	1,2	Muenchen	Muenchen	Muenchen			112	Muenchen	clinical	human	d	1,2	6,8	Muenchen	Muenchen|Virginia|Manhattan|Yovokome	Muenchen	1094100565	0.018181818	330	324	PASS	C2-C3
ERR230385	8	d	1,2	Muenchen	Muenchen	Muenchen			82	Muenchen	NULL	NULL	d	1,2	6,8	Muenchen	Muenchen|Virginia|Manhattan|Yovokome	Muenchen	3464141490	0.015151515	330	325	PASS	C2-C3
ERR3263644	8	d	1,2	Muenchen	Muenchen	Muenchen			82	Muenchen	clinical	human	d	1,2	6,8	Muenchen	Muenchen|Virginia|Manhattan|Yovokome	Muenchen	18888484	0.018181818	330	324	PASS	C2-C3
ERR3263645	8	d	1,2	Muenchen	Muenchen	Muenchen			82	Muenchen	clinical	human	d	1,2	6,8	Muenchen	Muenchen|Virginia|Manhattan|Yovokome	Muenchen	18888484	0.018181818	330	324	PASS	C2-C3
ERR3263647	8	d	1,2	Muenchen	Muenchen	Muenchen			82	Muenchen	clinical	human	d	1,2	6,8	Muenchen	Muenchen|Virginia|Manhattan|Yovokome	Muenchen	18888484	0.018181818	330	324	PASS	C2-C3
ERR3263648	8	d	1,2	Muenchen	Muenchen	Muenchen			82	Muenchen	clinical	human	d	1,2	6,8	Muenchen	Muenchen|Virginia|Manhattan|Yovokome	Muenchen	18888484	0.018181818	330	324	PASS	C2-C3
ERR3263649	8	d	1,2	Muenchen	Muenchen	Muenchen			82	Muenchen	NULL	pig	d	1,2	6,8	Muenchen	Muenchen|Virginia|Manhattan|Yovokome	Muenchen	18888484	0.018181818	330	324	PASS	C2-C3
ERR3263650	8	d	1,2	Muenchen	Muenchen	Muenchen			82	Muenchen	NULL	pig	d	1,2	6,8	Muenchen	Muenchen|Virginia|Manhattan|Yovokome	Muenchen	18888484	0.018181818	330	324	PASS	C2-C3
ERR3263680	8	d	1,2	Muenchen	Muenchen	Muenchen			82	Muenchen	clinical	human	d	1,2	6,8	Muenchen	Muenchen|Virginia|Manhattan|Yovokome	Muenchen	18888484	0.018181818	330	324	PASS	C2-C3
ERR3263690	8	d	1,2	Muenchen	Muenchen	Muenchen			82	Muenchen	clinical	human	d	1,2	6,8	Muenchen	Muenchen|Virginia|Manhattan|Yovokome	Muenchen	18888484	0.018181818	330	324	PASS	C2-C3
ERR3263691	8	d	1,2	Muenchen	Muenchen	Muenchen			82	Muenchen	clinical	human	d	1,2	6,8	Muenchen	Muenchen|Virginia|Manhattan|Yovokome	Muenchen	18888484	0.018181818	330	324	PASS	C2-C3
ERR3263692	8	d	1,2	Muenchen	Muenchen	Muenchen			82	Muenchen	clinical	human	d	1,2	6,8	Muenchen	Muenchen|Virginia|Manhattan|Yovokome	Muenchen	18888484	0.018181818	330	324	PASS	C2-C3
ERR3263694	8	d	1,2	Muenchen	Muenchen	Muenchen			82	Muenchen	clinical	human	d	1,2	6,8	Muenchen	Muenchen|Virginia|Manhattan|Yovokome	Muenchen	18888484	0.018181818	330	324	PASS	C2-C3
ERR3263695	8	d	1,2	Muenchen	Muenchen	Muenchen			82	Muenchen	clinical	human	d	1,2	6,8	Muenchen	Muenchen|Virginia|Manhattan|Yovokome	Muenchen	18888484	0.018181818	330	324	PASS	C2-C3
ERR3263697	8	d	1,2	Muenchen	Muenchen	Muenchen			82	Muenchen	clinical	human	d	1,2	6,8	Muenchen	Muenchen|Virginia|Manhattan|Yovokome	Muenchen	18888484	0.018181818	330	324	PASS	C2-C3
ERR3263698	8	d	1,2	Muenchen	Muenchen	Muenchen			82	Muenchen	NULL	meat	d	1,2	6,8	Muenchen	Muenchen|Virginia|Manhattan|Yovokome	Muenchen	18888484	0.018181818	330	324	PASS	C2-C3
ERR3263699	8	d	1,2	Muenchen	Muenchen	Muenchen			82	Muenchen	clinical	human	d	1,2	6,8	Muenchen	Muenchen|Virginia|Manhattan|Yovokome	Muenchen	18888484	0.018181818	330	324	PASS	C2-C3
ERR3263700	8	d	1,2	Muenchen	Muenchen	Muenchen			82	Muenchen	NULL	meat	d	1,2	6,8	Muenchen	Muenchen|Virginia|Manhattan|Yovokome	Muenchen	18888484	0.018181818	330	324	PASS	C2-C3
ERR3263702	8	d	1,2	Muenchen	Muenchen	Muenchen			82	Muenchen	clinical	human	d	1,2	6,8	Muenchen	Muenchen|Virginia|Manhattan|Yovokome	Muenchen	18888484	0.018181818	330	324	PASS	C2-C3
ERR3263703	8	d	1,2	Muenchen	Muenchen	Muenchen			82	Muenchen	NULL	pig	d	1,2	6,8	Muenchen	Muenchen|Virginia|Manhattan|Yovokome	Muenchen	18888484	0.018181818	330	324	PASS	C2-C3
ERR3263704	8	d	1,2	Muenchen	Muenchen	Muenchen			82	Muenchen	NULL	pig	d	1,2	6,8	Muenchen	Muenchen|Virginia|Manhattan|Yovokome	Muenchen	18888484	0.018181818	330	324	PASS	C2-C3
ERR3263705	8	d	1,2	Muenchen	Muenchen	Muenchen			82	Muenchen	clinical	human	d	1,2	6,8	Muenchen	Muenchen|Virginia|Manhattan|Yovokome	Muenchen	18888484	0.018181818	330	324	PASS	C2-C3
ERR3535581	8	d	1,2	Muenchen	Muenchen	Muenchen			112	Muenchen	NULL	Water, Environment, River	d	1,2	6,8	Muenchen	Muenchen|Virginia|Manhattan|Yovokome	Muenchen	3699850180	0.039393939	330	317	PASS	C2-C3
ERR3535593	8	d	1,2	Muenchen	Muenchen	Muenchen			82	Muenchen	NULL	Reptile, Lizard	d	1,2	6,8	Muenchen	Muenchen|Virginia|Manhattan|Yovokome	Muenchen	18888484	0.018181818	330	324	PASS	C2-C3
ERR3535601	8	d	1,2	Muenchen	Muenchen	Muenchen			112	Muenchen	NULL	Reptile, Snake	d	1,2	6,8	Muenchen	Muenchen|Virginia|Manhattan|Yovokome	Muenchen	1387057601	0.015151515	330	325	PASS	C2-C3
ERR3581718	8	d	1,2	Muenchen	Muenchen	Muenchen			82	Muenchen	NULL	animal	d	1,2	6,8	Muenchen	Muenchen|Virginia|Manhattan|Yovokome	Muenchen	18888484	0.018181818	330	324	PASS	C2-C3
ERR4832898	8	d	1,2	Muenchen	Muenchen	Muenchen			82	Muenchen	clinical	blood	d	1,2	6,8	Muenchen	Muenchen|Virginia|Manhattan|Yovokome	Muenchen	1097939919	0.018181818	330	324	PASS	C2-C3
SRR10013426	8	d	1,2	Muenchen	Muenchen	Muenchen			112	Muenchen	environmentalother	ground turkey	d	1,2	6,8	Muenchen	Muenchen|Virginia|Manhattan|Yovokome	Muenchen	387145227	0.033333333	330	319	PASS	C2-C3
SRR10018073	8	d	1,2	Muenchen	Muenchen	Muenchen			83	Muenchen	clinical	human	d	1,2	6,8	Muenchen	Muenchen|Virginia|Manhattan|Yovokome	Muenchen	3601647004	0.024242424	330	322	PASS	C2-C3
SRR10018251	8	d	1,2	Muenchen	Muenchen	Muenchen			82	Muenchen	clinical	human	d	1,2	6,8	Muenchen	Muenchen|Virginia|Manhattan|Yovokome	Muenchen	18888484	0.018181818	330	324	PASS	C2-C3
SRR10032577	8	d	1,2	Muenchen	Muenchen	Muenchen			83	Muenchen	clinical	human	d	1,2	6,8	Muenchen	Muenchen|Virginia|Manhattan|Yovokome	Muenchen	119922267	0.027272727	330	321	PASS	C2-C3
SRR10032652	8	d	1,2	Muenchen	Muenchen	Muenchen			83	Muenchen	environmentalother	Product-Raw-Intact-Pork	d	1,2	6,8	Muenchen	Muenchen|Virginia|Manhattan|Yovokome	Muenchen	119922267	0.027272727	330	321	PASS	C2-C3
SRR10032656	8	d	1,2	Muenchen	Muenchen	Muenchen			83	Muenchen	environmentalother	comminuted beef	d	1,2	6,8	Muenchen	Muenchen|Virginia|Manhattan|Yovokome	Muenchen	119922267	0.027272727	330	321	PASS	C2-C3
SRR10059919	8	d	1,2	Muenchen	Muenchen	Muenchen			83	Muenchen	environmentalother	sewage	d	1,2	6,8	Muenchen	Muenchen|Virginia|Manhattan|Yovokome	Muenchen	119922267	0.027272727	330	321	PASS	C2-C3
SRR10060622	8	d	1,2	Muenchen	Muenchen	Muenchen			83	Muenchen	environmentalother	comminuted beef	d	1,2	6,8	Muenchen	Muenchen|Virginia|Manhattan|Yovokome	Muenchen	119922267	0.027272727	330	321	PASS	C2-C3
SRR10063021	8	d	1,2	Muenchen	Muenchen	Muenchen			82	Muenchen	clinical	human	d	1,2	6,8	Muenchen	Muenchen|Virginia|Manhattan|Yovokome	Muenchen	18888484	0.018181818	330	324	PASS	C2-C3
SRR10075334	8	d	1,2	Muenchen	Muenchen	Muenchen			112	Muenchen	environmentalother	ground turkey	d	1,2	6,8	Muenchen	Muenchen|Virginia|Manhattan|Yovokome	Muenchen	387145227	0.033333333	330	319	PASS	C2-C3
SRR10075336	8	d	1,2	Muenchen	Muenchen	Muenchen			112	Muenchen	environmentalother	ground turkey	d	1,2	6,8	Muenchen	Muenchen|Virginia|Manhattan|Yovokome	Muenchen	387145227	0.033333333	330	319	PASS	C2-C3
SRR10082256	8	d	1,2	Muenchen	Muenchen	Muenchen			83	Muenchen	environmentalother	comminuted beef	d	1,2	6,8	Muenchen	Muenchen|Virginia|Manhattan|Yovokome	Muenchen	119922267	0.027272727	330	321	PASS	C2-C3
SRR10082287	8	d	1,2	Muenchen	Muenchen	Muenchen			112	Muenchen	environmentalother	Comminuted Turkey	d	1,2	6,8	Muenchen	Muenchen|Virginia|Manhattan|Yovokome	Muenchen	387145227	0.033333333	330	319	PASS	C2-C3
SRR10096076	8	d	1,2	Muenchen	Muenchen	Muenchen			83	Muenchen	environmentalother	product-raw-intact-beef	d	1,2	6,8	Muenchen	Muenchen|Virginia|Manhattan|Yovokome	Muenchen	119922267	0.027272727	330	321	PASS	C2-C3
SRR10108446	8	d	1,2	Muenchen	Muenchen	Muenchen			82	Muenchen	clinical	human	d	1,2	6,8	Muenchen	Muenchen|Virginia|Manhattan|Yovokome	Muenchen	18888484	0.018181818	330	324	PASS	C2-C3
SRR10113610	8	d	1,2	Muenchen	Muenchen	Muenchen			83	Muenchen	environmentalother	Comminuted Turkey	d	1,2	6,8	Muenchen	Muenchen|Virginia|Manhattan|Yovokome	Muenchen	1651767759	0.027272727	330	321	PASS	C2-C3
SRR10120246	8	d	1,2	Muenchen	Muenchen	Muenchen			82	Muenchen	clinical	human	d	1,2	6,8	Muenchen	Muenchen|Virginia|Manhattan|Yovokome	Muenchen	18888484	0.018181818	330	324	PASS	C2-C3
SRR10123463	8	d	1,2	Muenchen	Muenchen	Muenchen			112	Muenchen	environmentalother	Comminuted Turkey	d	1,2	6,8	Muenchen	Muenchen|Virginia|Manhattan|Yovokome	Muenchen	387145227	0.033333333	330	319	PASS	C2-C3
SRR10155171	8	d	1,2	Muenchen	Muenchen	Muenchen			83	Muenchen	environmentalother	comminuted beef	d	1,2	6,8	Muenchen	Muenchen|Virginia|Manhattan|Yovokome	Muenchen	119922267	0.027272727	330	321	PASS	C2-C3
SRR10155172	8	d	1,2	Muenchen	Muenchen	Muenchen			83	Muenchen	environmentalother	comminuted beef	d	1,2	6,8	Muenchen	Muenchen|Virginia|Manhattan|Yovokome	Muenchen	119922267	0.027272727	330	321	PASS	C2-C3
SRR10155178	8	d	1,2	Muenchen	Muenchen	Muenchen			83	Muenchen	environmentalother	comminuted beef	d	1,2	6,8	Muenchen	Muenchen|Virginia|Manhattan|Yovokome	Muenchen	3601647004	0.024242424	330	322	PASS	C2-C3
SRR10155180	8	d	1,2	Muenchen	Muenchen	Muenchen			83	Muenchen	environmentalother	comminuted beef	d	1,2	6,8	Muenchen	Muenchen|Virginia|Manhattan|Yovokome	Muenchen	119922267	0.027272727	330	321	PASS	C2-C3
SRR10155185	8	d	1,2	Muenchen	Muenchen	Muenchen			83	Muenchen	environmentalother	comminuted beef	d	1,2	6,8	Muenchen	Muenchen|Virginia|Manhattan|Yovokome	Muenchen	119922267	0.027272727	330	321	PASS	C2-C3
SRR10155190	8	d	1,2	Muenchen	Muenchen	Muenchen			83	Muenchen	environmentalother	animal-cattle-dairy cow	d	1,2	6,8	Muenchen	Muenchen|Virginia|Manhattan|Yovokome	Muenchen	119922267	0.027272727	330	321	PASS	C2-C3
SRR10155192	8	d	1,2	Muenchen	Muenchen	Muenchen			83	Muenchen	environmentalother	animal-swine-market swine	d	1,2	6,8	Muenchen	Muenchen|Virginia|Manhattan|Yovokome	Muenchen	119922267	0.027272727	330	321	PASS	C2-C3
SRR10156102	8	d	1,2	Muenchen	Muenchen	Muenchen			83	Muenchen	environmentalother	animal-cattle-steer	d	1,2	6,8	Muenchen	Muenchen|Virginia|Manhattan|Yovokome	Muenchen	119922267	0.027272727	330	321	PASS	C2-C3
SRR10164554	8	d	1,2	Muenchen	Muenchen	Muenchen			83	Muenchen	environmentalother	animal-cattle-heifer	d	1,2	6,8	Muenchen	Muenchen|Virginia|Manhattan|Yovokome	Muenchen	119922267	0.027272727	330	321	PASS	C2-C3
SRR10164555	8	d	1,2	Muenchen	Muenchen	Muenchen			3627	Muenchen	environmentalother	animal-swine-sow	d	1,2	6,8	Muenchen	Muenchen|Virginia|Manhattan|Yovokome	Muenchen	119922267	0.027272727	330	321	PASS	C2-C3
SRR10165169	8	d	1,2	Muenchen	Muenchen	Muenchen			83	Muenchen	environmentalother	animal-chicken-young chicken	d	1,2	6,8	Muenchen	Muenchen|Virginia|Manhattan|Yovokome	Muenchen	119922267	0.027272727	330	321	PASS	C2-C3
SRR10165275	8	d	1,2	Muenchen	Muenchen	Muenchen			83	Muenchen	environmentalother	animal-chicken-young chicken	d	1,2	6,8	Muenchen	Muenchen|Virginia|Manhattan|Yovokome	Muenchen	3601647004	0.024242424	330	322	PASS	C2-C3
SRR10165296	8	d	1,2	Muenchen	Muenchen	Muenchen			83	Muenchen	environmentalother	animal-cattle-dairy cow	d	1,2	6,8	Muenchen	Muenchen|Virginia|Manhattan|Yovokome	Muenchen	469148355	0.024242424	330	322	PASS	C2-C3
SRR10166443	8	d	1,2	Muenchen	Muenchen	Muenchen			83	Muenchen	environmentalother	animal-swine-market swine	d	1,2	6,8	Muenchen	Muenchen|Virginia|Manhattan|Yovokome	Muenchen	119922267	0.027272727	330	321	PASS	C2-C3
SRR10186947	8	d	1,2	Muenchen	Muenchen	Muenchen			83	Muenchen	environmentalother	animal-cattle-steer	d	1,2	6,8	Muenchen	Muenchen|Virginia|Manhattan|Yovokome	Muenchen	119922267	0.027272727	330	321	PASS	C2-C3
SRR10198955	8	d	1,2	Muenchen	Muenchen	Muenchen			83	Muenchen	environmentalother	comminuted beef	d	1,2	6,8	Muenchen	Muenchen|Virginia|Manhattan|Yovokome	Muenchen	3601647004	0.024242424	330	322	PASS	C2-C3
SRR10198973	8	d	1,2	Muenchen	Muenchen	Muenchen			83	Muenchen	environmentalother	animal-cattle-steer	d	1,2	6,8	Muenchen	Muenchen|Virginia|Manhattan|Yovokome	Muenchen	119922267	0.027272727	330	321	PASS	C2-C3
SRR10212980	8	d	1,2	Muenchen	Muenchen	Muenchen			83	Muenchen	environmentalother	product-raw-intact-beef	d	1,2	6,8	Muenchen	Muenchen|Virginia|Manhattan|Yovokome	Muenchen	119922267	0.027272727	330	321	PASS	C2-C3
SRR1021744	8	d	1,2	Muenchen	Muenchen	Muenchen			83	Muenchen	environmentalother	ground turkey	d	1,2	6,8	Muenchen	Muenchen|Virginia|Manhattan|Yovokome	Muenchen	1651767759	0.027272727	330	321	PASS	C2-C3
SRR1021937	8	d	1,2	Muenchen	Muenchen	Muenchen			112	Muenchen	environmentalother	Suwannee river water	d	1,2	6,8	Muenchen	Muenchen|Virginia|Manhattan|Yovokome	Muenchen	3442017047	0.03030303	330	320	PASS	C2-C3
SRR1021942	8	d	1,2	Muenchen	Muenchen	Muenchen			112	Muenchen	environmentalother	Suwannee river water	d	1,2	6,8	Muenchen	Muenchen|Virginia|Manhattan|Yovokome	Muenchen	3442017047	0.03030303	330	320	PASS	C2-C3
SRR10222061	8	d	1,2	Muenchen	Muenchen	Muenchen			82	Muenchen	clinical	human	d	1,2	6,8	Muenchen	Muenchen|Virginia|Manhattan|Yovokome	Muenchen	18888484	0.018181818	330	324	PASS	C2-C3
SRR10222121	8	d	1,2	Muenchen	Muenchen	Muenchen			1567	Muenchen	clinical	human	d	1,2	6,8	Muenchen	Muenchen|Virginia|Manhattan|Yovokome	Muenchen	133755389	0.051515152	330	313	PASS	C2-C3
SRR10222527	8	d	1,2	Muenchen	Muenchen	Muenchen			83	Muenchen	environmentalother	comminuted beef	d	1,2	6,8	Muenchen	Muenchen|Virginia|Manhattan|Yovokome	Muenchen	119922267	0.027272727	330	321	PASS	C2-C3
SRR10228819	8	d	1,2	Muenchen	Muenchen	Muenchen			82	Muenchen	clinical	human	d	1,2	6,8	Muenchen	Muenchen|Virginia|Manhattan|Yovokome	Muenchen	18888484	0.018181818	330	324	PASS	C2-C3
SRR10230019	8	d	1,2	Muenchen	Muenchen	Muenchen			83	Muenchen	environmentalother	comminuted beef	d	1,2	6,8	Muenchen	Muenchen|Virginia|Manhattan|Yovokome	Muenchen	119922267	0.027272727	330	321	PASS	C2-C3
SRR10236693	8	d	1,2	Muenchen	Muenchen	Muenchen			82	Muenchen	clinical	human	d	1,2	6,8	Muenchen	Muenchen|Virginia|Manhattan|Yovokome	Muenchen	18888484	0.018181818	330	324	PASS	C2-C3
SRR10240809	8	d	1,2	Muenchen	Muenchen	Muenchen			4596	Muenchen	clinical	stool	d	1,2	6,8	Muenchen	Muenchen|Virginia|Manhattan|Yovokome	Muenchen	92092567	0.045454545	330	315	PASS	C2-C3
SRR10245584	8	d	1,2	Muenchen	Muenchen	Muenchen			112	Muenchen	environmentalother	Comminuted Turkey	d	1,2	6,8	Muenchen	Muenchen|Virginia|Manhattan|Yovokome	Muenchen	387145227	0.033333333	330	319	PASS	C2-C3
SRR10254337	8	d	1,2	Muenchen	Muenchen	Muenchen			82	Muenchen	clinical	human	d	1,2	6,8	Muenchen	Muenchen|Virginia|Manhattan|Yovokome	Muenchen	18888484	0.018181818	330	324	PASS	C2-C3
SRR10258449	8	d	1,2	Muenchen	Muenchen	Muenchen			83	Muenchen	environmentalother	Comminuted Turkey	d	1,2	6,8	Muenchen	Muenchen|Virginia|Manhattan|Yovokome	Muenchen	3601647004	0.024242424	330	322	PASS	C2-C3
SRR10258894	8	d	1,2	Muenchen	Muenchen	Muenchen			82	Muenchen	clinical	human	d	1,2	6,8	Muenchen	Muenchen|Virginia|Manhattan|Yovokome	Muenchen	18888484	0.018181818	330	324	PASS	C2-C3
SRR10269740	8	d	1,2	Muenchen	Muenchen	Muenchen			4596	Muenchen	clinical	human	d	1,2	6,8	Muenchen	Muenchen|Virginia|Manhattan|Yovokome	Muenchen	92092567	0.045454545	330	315	PASS	C2-C3
SRR10283157	8	d	1,2	Muenchen	Muenchen	Muenchen			83	Muenchen	environmentalother	Product-Raw-Ground, Comminuted or Otherwise Nonintact-Pork	d	1,2	6,8	Muenchen	Muenchen|Virginia|Manhattan|Yovokome	Muenchen	119922267	0.027272727	330	321	PASS	C2-C3
SRR10294368	8	d	1,2	Muenchen	Muenchen	Muenchen			7325	Muenchen	clinical	human	d	1,2	6,8	Muenchen	Muenchen|Virginia|Manhattan|Yovokome	Muenchen	18888484	0.018181818	330	324	PASS	C2-C3
SRR10303377	8	d	1,2	Muenchen	Muenchen	Muenchen			83	Muenchen	environmentalother	comminuted beef	d	1,2	6,8	Muenchen	Muenchen|Virginia|Manhattan|Yovokome	Muenchen	119922267	0.027272727	330	321	PASS	C2-C3
SRR10313658	8	d	1,2	Muenchen	Muenchen	Muenchen			82	Muenchen	clinical	human	d	1,2	6,8	Muenchen	Muenchen|Virginia|Manhattan|Yovokome	Muenchen	18888484	0.018181818	330	324	PASS	C2-C3
SRR10313705	8	d	1,2	Muenchen	Muenchen	Muenchen			82	Muenchen	clinical	human	d	1,2	6,8	Muenchen	Muenchen|Virginia|Manhattan|Yovokome	Muenchen	18888484	0.018181818	330	324	PASS	C2-C3
SRR10341299	8	d	1,2	Muenchen	Muenchen	Muenchen			83	Muenchen	environmentalother	comminuted beef	d	1,2	6,8	Muenchen	Muenchen|Virginia|Manhattan|Yovokome	Muenchen	119922267	0.027272727	330	321	PASS	C2-C3
SRR10342981	8	d	1,2	Muenchen	Muenchen	Muenchen			83	Muenchen	environmentalother	product-raw-intact-beef	d	1,2	6,8	Muenchen	Muenchen|Virginia|Manhattan|Yovokome	Muenchen	119922267	0.027272727	330	321	PASS	C2-C3
SRR10343013	8	d	1,2	Muenchen	Muenchen	Muenchen			112	Muenchen	environmentalother	Comminuted Turkey	d	1,2	6,8	Muenchen	Muenchen|Virginia|Manhattan|Yovokome	Muenchen	387145227	0.033333333	330	319	PASS	C2-C3
SRR10343282	8	d	1,2	Muenchen	Muenchen	Muenchen			83	Muenchen	environmentalother	raw intact chicken	d	1,2	6,8	Muenchen	Muenchen|Virginia|Manhattan|Yovokome	Muenchen	119922267	0.027272727	330	321	PASS	C2-C3
SRR10350882	8	d	1,2	Muenchen	Muenchen	Muenchen			82	Muenchen	clinical	human	d	1,2	6,8	Muenchen	Muenchen|Virginia|Manhattan|Yovokome	Muenchen	18888484	0.018181818	330	324	PASS	C2-C3
SRR10360828	8	d	1,2	Muenchen	Muenchen	Muenchen			112	Muenchen	clinical	human	d	1,2	6,8	Muenchen	Muenchen|Virginia|Manhattan|Yovokome	Muenchen	2115944625	0.036363636	330	318	PASS	C2-C3
SRR10363874	8	d	1,2	Muenchen	Muenchen	Muenchen			83	Muenchen	environmentalother	comminuted beef	d	1,2	6,8	Muenchen	Muenchen|Virginia|Manhattan|Yovokome	Muenchen	119922267	0.027272727	330	321	PASS	C2-C3
SRR10381306	8	d	1,2	Muenchen	Muenchen	Muenchen			82	Muenchen	clinical	human	d	1,2	6,8	Muenchen	Muenchen|Virginia|Manhattan|Yovokome	Muenchen	18888484	0.018181818	330	324	PASS	C2-C3
SRR10384598	8	d	1,2	Muenchen	Muenchen	Muenchen			83	Muenchen	environmentalother	product-raw-intact-beef	d	1,2	6,8	Muenchen	Muenchen|Virginia|Manhattan|Yovokome	Muenchen	119922267	0.027272727	330	321	PASS	C2-C3
SRR10386799	8	d	1,2	Muenchen	Muenchen	Muenchen			82	Muenchen	clinical	human	d	1,2	6,8	Muenchen	Muenchen|Virginia|Manhattan|Yovokome	Muenchen	18888484	0.018181818	330	324	PASS	C2-C3
SRR10393126	8	d	1,2	Muenchen	Muenchen	Muenchen			82	Muenchen	clinical	human	d	1,2	6,8	Muenchen	Muenchen|Virginia|Manhattan|Yovokome	Muenchen	18888484	0.018181818	330	324	PASS	C2-C3
SRR10398719	8	d	1,2	Muenchen	Muenchen	Muenchen			83	Muenchen	environmentalother	product-raw-intact-beef	d	1,2	6,8	Muenchen	Muenchen|Virginia|Manhattan|Yovokome	Muenchen	119922267	0.027272727	330	321	PASS	C2-C3
SRR10400360	8	d	1,2	Muenchen	Muenchen	Muenchen			83	Muenchen	environmentalother	product-raw-intact-beef	d	1,2	6,8	Muenchen	Muenchen|Virginia|Manhattan|Yovokome	Muenchen	119922267	0.027272727	330	321	PASS	C2-C3
SRR10409134	8	d	1,2	Muenchen	Muenchen	Muenchen			83	Muenchen	environmentalother	Product-Raw-Ground, Comminuted or Otherwise Nonintact-Pork	d	1,2	6,8	Muenchen	Muenchen|Virginia|Manhattan|Yovokome	Muenchen	3601647004	0.024242424	330	322	PASS	C2-C3
SRR10435140	8	d	1,2	Muenchen	Muenchen	Muenchen			83	Muenchen	environmentalother	comminuted beef	d	1,2	6,8	Muenchen	Muenchen|Virginia|Manhattan|Yovokome	Muenchen	119922267	0.027272727	330	321	PASS	C2-C3
SRR10447360	8	d	1,2	Muenchen	Muenchen	Muenchen			83	Muenchen	environmentalother	animal-cattle-steer	d	1,2	6,8	Muenchen	Muenchen|Virginia|Manhattan|Yovokome	Muenchen	119922267	0.027272727	330	321	PASS	C2-C3
SRR10447361	8	d	1,2	Muenchen	Muenchen	Muenchen			83	Muenchen	environmentalother	animal-cattle-steer	d	1,2	6,8	Muenchen	Muenchen|Virginia|Manhattan|Yovokome	Muenchen	119922267	0.027272727	330	321	PASS	C2-C3
SRR10465586	8	d	1,2	Muenchen	Muenchen	Muenchen			83	Muenchen	environmentalother	comminuted beef	d	1,2	6,8	Muenchen	Muenchen|Virginia|Manhattan|Yovokome	Muenchen	119922267	0.027272727	330	321	PASS	C2-C3
SRR10491545	8	d	1,2	Muenchen	Muenchen	Muenchen			82	Muenchen	clinical	human	d	1,2	6,8	Muenchen	Muenchen|Virginia|Manhattan|Yovokome	Muenchen	18888484	0.018181818	330	324	PASS	C2-C3
SRR10502100	8	d	1,2	Muenchen	Muenchen	Muenchen			112	Muenchen	environmentalother	feces (Gallus gallus domesticus)	d	1,2	6,8	Muenchen	Muenchen|Virginia|Manhattan|Yovokome	Muenchen	NA	0.039393939	329	317	PASS	C2-C3
SRR10530266	8	d	1,2	Muenchen	Muenchen	Muenchen			83	Muenchen	environmentalother	comminuted beef	d	1,2	6,8	Muenchen	Muenchen|Virginia|Manhattan|Yovokome	Muenchen	119922267	0.027272727	330	321	PASS	C2-C3
SRR10530270	8	d	1,2	Muenchen	Muenchen	Muenchen			83	Muenchen	environmentalother	comminuted beef	d	1,2	6,8	Muenchen	Muenchen|Virginia|Manhattan|Yovokome	Muenchen	119922267	0.027272727	330	321	PASS	C2-C3
SRR10530308	8	d	1,2	Muenchen	Muenchen	Muenchen			112	Muenchen	environmentalother	animal-swine-market swine	d	1,2	6,8	Muenchen	Muenchen|Virginia|Manhattan|Yovokome	Muenchen	133755389	0.051515152	330	313	PASS	C2-C3
SRR10546634	8	d	1,2	Muenchen	Muenchen	Muenchen			5972	Muenchen	environmentalother	Product-Raw-Intact-Pork	d	1,2	6,8	Muenchen	Muenchen|Virginia|Manhattan|Yovokome	Muenchen	119922267	0.027272727	330	321	PASS	C2-C3
SRR10574894	8	d	1,2	Muenchen	Muenchen	Muenchen			83	Muenchen	environmentalother	product-raw-intact-beef	d	1,2	6,8	Muenchen	Muenchen|Virginia|Manhattan|Yovokome	Muenchen	119922267	0.027272727	330	321	PASS	C2-C3
SRR10579790	8	d	1,2	Muenchen	Muenchen	Muenchen			83	Muenchen	environmentalother	ground turkey	d	1,2	6,8	Muenchen	Muenchen|Virginia|Manhattan|Yovokome	Muenchen	119922267	0.027272727	330	321	PASS	C2-C3
SRR10582742	8	d	1,2	Muenchen	Muenchen	Muenchen			83	Muenchen	environmentalother	comminuted beef	d	1,2	6,8	Muenchen	Muenchen|Virginia|Manhattan|Yovokome	Muenchen	119922267	0.027272727	330	321	PASS	C2-C3
SRR10582746	8	d	1,2	Muenchen	Muenchen	Muenchen			3627	Muenchen	environmentalother	animal-swine-sow	d	1,2	6,8	Muenchen	Muenchen|Virginia|Manhattan|Yovokome	Muenchen	119922267	0.027272727	330	321	PASS	C2-C3
SRR10582747	8	d	1,2	Muenchen	Muenchen	Muenchen			112	Muenchen	environmentalother	animal-swine-sow	d	1,2	6,8	Muenchen	Muenchen|Virginia|Manhattan|Yovokome	Muenchen	4053428687	0.03030303	330	320	PASS	C2-C3
SRR1060643	8	d	1,2	Muenchen	Muenchen	Muenchen			84	Muenchen	clinical	human	d	1,2	6,8	Muenchen	Muenchen|Virginia|Manhattan|Yovokome	Muenchen	3139598454	0.018181818	330	324	PASS	C2-C3
SRR1060644	8	d	1,2	Muenchen	Muenchen	Muenchen			83	Muenchen	clinical	human	d	1,2	6,8	Muenchen	Muenchen|Virginia|Manhattan|Yovokome	Muenchen	119922267	0.027272727	330	321	PASS	C2-C3
SRR1060645	8	d	1,2	Muenchen	Muenchen	Muenchen			82	Muenchen	clinical	Laboratory strain	d	1,2	6,8	Muenchen	Muenchen|Virginia|Manhattan|Yovokome	Muenchen	3464141490	0.015151515	330	325	PASS	C2-C3
SRR1060658	8	d	1,2	Muenchen	Muenchen	Muenchen			112	Muenchen	clinical	human	d	1,2	6,8	Muenchen	Muenchen|Virginia|Manhattan|Yovokome	Muenchen	893905901	0.015151515	330	325	PASS	C2-C3
SRR1060659	8	d	1,2	Muenchen	Muenchen	Muenchen			82	Muenchen	environmentalother	cow	d	1,2	6,8	Muenchen	Muenchen|Virginia|Manhattan|Yovokome	Muenchen	18888484	0.018181818	330	324	PASS	C2-C3
SRR1060660	8	d	1,2	Muenchen	Muenchen	Muenchen			111	Muenchen	clinical	human	d	1,2	6,8	Muenchen	Muenchen|Virginia|Manhattan|Yovokome	Muenchen	1648701371	0.015151515	330	325	PASS	C2-C3
SRR10612126	8	d	1,2	Muenchen	Muenchen	Muenchen			112	Muenchen	environmentalother	Product-Raw-Ground, Comminuted or Otherwise Nonintact-Pork	d	1,2	6,8	Muenchen	Muenchen|Virginia|Manhattan|Yovokome	Muenchen	973033842	0.018181818	330	324	PASS	C2-C3
SRR10612255	8	d	1,2	Muenchen	Muenchen	Muenchen			83	Muenchen	environmentalother	animal-swine-market swine	d	1,2	6,8	Muenchen	Muenchen|Virginia|Manhattan|Yovokome	Muenchen	119922267	0.027272727	330	321	PASS	C2-C3
SRR10612319	8	d	1,2	Muenchen	Muenchen	Muenchen			83	Muenchen	environmentalother	animal-cattle-dairy cow	d	1,2	6,8	Muenchen	Muenchen|Virginia|Manhattan|Yovokome	Muenchen	119922267	0.027272727	330	321	PASS	C2-C3
SRR10614274	8	d	1,2	Muenchen	Muenchen	Muenchen			83	Muenchen	environmentalother	animal-swine-market swine	d	1,2	6,8	Muenchen	Muenchen|Virginia|Manhattan|Yovokome	Muenchen	119922267	0.027272727	330	321	PASS	C2-C3
SRR10614292	8	d	1,2	Muenchen	Muenchen	Muenchen			83	Muenchen	environmentalother	animal-chicken-young chicken	d	1,2	6,8	Muenchen	Muenchen|Virginia|Manhattan|Yovokome	Muenchen	3463603116	0.027272727	330	321	PASS	C2-C3
SRR10614569	8	d	1,2	Muenchen	Muenchen	Muenchen			112	Muenchen	environmentalother	Product-Raw-Ground, Comminuted or Otherwise Nonintact-Pork	d	1,2	6,8	Muenchen	Muenchen|Virginia|Manhattan|Yovokome	Muenchen	973033842	0.018181818	330	324	PASS	C2-C3
SRR10615169	8	d	1,2	Muenchen	Muenchen	Muenchen			112	Muenchen	environmentalother	Comminuted Turkey	d	1,2	6,8	Muenchen	Muenchen|Virginia|Manhattan|Yovokome	Muenchen	387145227	0.033333333	330	319	PASS	C2-C3
SRR10615244	8	d	1,2	Muenchen	Muenchen	Muenchen			83	Muenchen	environmentalother	product-raw-intact-beef	d	1,2	6,8	Muenchen	Muenchen|Virginia|Manhattan|Yovokome	Muenchen	119922267	0.027272727	330	321	PASS	C2-C3
SRR10673614	8	d	1,2	Muenchen	Muenchen	Muenchen			83	Muenchen	environmentalother	animal-swine-market swine	d	1,2	6,8	Muenchen	Muenchen|Virginia|Manhattan|Yovokome	Muenchen	119922267	0.027272727	330	321	PASS	C2-C3
SRR10673622	8	d	1,2	Muenchen	Muenchen	Muenchen			112	Muenchen	environmentalother	Animal-Turkey-Young Turkey	d	1,2	6,8	Muenchen	Muenchen|Virginia|Manhattan|Yovokome	Muenchen	387145227	0.033333333	330	319	PASS	C2-C3
SRR10673624	8	d	1,2	Muenchen	Muenchen	Muenchen			83	Muenchen	environmentalother	animal-cattle-steer	d	1,2	6,8	Muenchen	Muenchen|Virginia|Manhattan|Yovokome	Muenchen	119922267	0.027272727	330	321	PASS	C2-C3
SRR10691580	8	d	1,2	Muenchen	Muenchen	Muenchen			83	Muenchen	environmentalother	comminuted beef	d	1,2	6,8	Muenchen	Muenchen|Virginia|Manhattan|Yovokome	Muenchen	119922267	0.027272727	330	321	PASS	C2-C3
SRR10691587	8	d	1,2	Muenchen	Muenchen	Muenchen			83	Muenchen	environmentalother	comminuted beef	d	1,2	6,8	Muenchen	Muenchen|Virginia|Manhattan|Yovokome	Muenchen	119922267	0.027272727	330	321	PASS	C2-C3
SRR10691621	8	d	1,2	Muenchen	Muenchen	Muenchen			83	Muenchen	environmentalother	Product-Raw-Ground, Comminuted or Otherwise Nonintact-Pork	d	1,2	6,8	Muenchen	Muenchen|Virginia|Manhattan|Yovokome	Muenchen	3601647004	0.024242424	330	322	PASS	C2-C3
SRR10693192	8	d	1,2	Muenchen	Muenchen	Muenchen			82	Muenchen	clinical	human	d	1,2	6,8	Muenchen	Muenchen|Virginia|Manhattan|Yovokome	Muenchen	18888484	0.018181818	330	324	PASS	C2-C3
SRR10708458	8	d	1,2	Muenchen	Muenchen	Muenchen			83	Muenchen	environmentalother	comminuted beef	d	1,2	6,8	Muenchen	Muenchen|Virginia|Manhattan|Yovokome	Muenchen	119922267	0.027272727	330	321	PASS	C2-C3
SRR10708501	8	d	1,2	Muenchen	Muenchen	Muenchen			83	Muenchen	environmentalother	Comminuted Turkey	d	1,2	6,8	Muenchen	Muenchen|Virginia|Manhattan|Yovokome	Muenchen	3601647004	0.024242424	330	322	PASS	C2-C3
SRR10708506	8	d	1,2	Muenchen	Muenchen	Muenchen			82	Muenchen	environmentalother	product-raw-intact-beef	d	1,2	6,8	Muenchen	Muenchen|Virginia|Manhattan|Yovokome	Muenchen	18888484	0.018181818	330	324	PASS	C2-C3
SRR10734243	8	d	1,2	Muenchen	Muenchen	Muenchen			83	Muenchen	environmentalother	animal-swine-sow	d	1,2	6,8	Muenchen	Muenchen|Virginia|Manhattan|Yovokome	Muenchen	119922267	0.027272727	330	321	PASS	C2-C3
SRR10749062	8	d	1,2	Muenchen	Muenchen	Muenchen			82	Muenchen	clinical	human	d	1,2	6,8	Muenchen	Muenchen|Virginia|Manhattan|Yovokome	Muenchen	18888484	0.018181818	330	324	PASS	C2-C3
SRR10749063	8	d	1,2	Muenchen	Muenchen	Muenchen			82	Muenchen	clinical	human	d	1,2	6,8	Muenchen	Muenchen|Virginia|Manhattan|Yovokome	Muenchen	18888484	0.018181818	330	324	PASS	C2-C3
SRR10769400	8	d	1,2	Muenchen	Muenchen	Muenchen			83	Muenchen	environmentalother	ground turkey	d	1,2	6,8	Muenchen	Muenchen|Virginia|Manhattan|Yovokome	Muenchen	3601647004	0.024242424	330	322	PASS	C2-C3
SRR10806693	8	d	1,2	Muenchen	Muenchen	Muenchen			83	Muenchen	environmentalother	comminuted beef	d	1,2	6,8	Muenchen	Muenchen|Virginia|Manhattan|Yovokome	Muenchen	119922267	0.027272727	330	321	PASS	C2-C3
SRR10810409	8	d	1,2	Muenchen	Muenchen	Muenchen			112	Muenchen	environmentalother	Product-Raw-Ground, Comminuted or Otherwise Nonintact-Pork	d	1,2	6,8	Muenchen	Muenchen|Virginia|Manhattan|Yovokome	Muenchen	973033842	0.018181818	330	324	PASS	C2-C3
SRR10810723	8	d	1,2	Muenchen	Muenchen	Muenchen			5011	Muenchen	clinical	human	d	1,2	6,8	Muenchen	Muenchen|Virginia|Manhattan|Yovokome	Muenchen	18888484	0.018181818	330	324	PASS	C2-C3
SRR10815557	8	d	1,2	Muenchen	Muenchen	Muenchen			112	Muenchen	environmentalother	Comminuted Turkey	d	1,2	6,8	Muenchen	Muenchen|Virginia|Manhattan|Yovokome	Muenchen	387145227	0.033333333	330	319	PASS	C2-C3
SRR10815595	8	d	1,2	Muenchen	Muenchen	Muenchen			112	Muenchen	environmentalother	Product-Raw-Ground, Comminuted or Otherwise Nonintact-Pork	d	1,2	6,8	Muenchen	Muenchen|Virginia|Manhattan|Yovokome	Muenchen	973033842	0.018181818	330	324	PASS	C2-C3
SRR10815612	8	d	1,2	Muenchen	Muenchen	Muenchen			83	Muenchen	environmentalother	comminuted beef	d	1,2	6,8	Muenchen	Muenchen|Virginia|Manhattan|Yovokome	Muenchen	119922267	0.027272727	330	321	PASS	C2-C3
SRR10821211	8	d	1,2	Muenchen	Muenchen	Muenchen			83	Muenchen	environmentalother	animal-swine-market swine	d	1,2	6,8	Muenchen	Muenchen|Virginia|Manhattan|Yovokome	Muenchen	469148355	0.024242424	330	322	PASS	C2-C3
SRR10830787	8	d	1,2	Muenchen	Muenchen	Muenchen			83	Muenchen	environmentalother	sewage	d	1,2	6,8	Muenchen	Muenchen|Virginia|Manhattan|Yovokome	Muenchen	119922267	0.027272727	330	321	PASS	C2-C3
SRR10842880	8	d	1,2	Muenchen	Muenchen	Muenchen			83	Muenchen	environmentalother	Pork Chop	d	1,2	6,8	Muenchen	Muenchen|Virginia|Manhattan|Yovokome	Muenchen	119922267	0.027272727	330	321	PASS	C2-C3
SRR10852231	8	d	1,2	Muenchen	Muenchen	Muenchen			83	Muenchen	environmentalother	Product-Raw-Ground, Comminuted or Otherwise Nonintact-Pork	d	1,2	6,8	Muenchen	Muenchen|Virginia|Manhattan|Yovokome	Muenchen	119922267	0.027272727	330	321	PASS	C2-C3
SRR10857511	8	d	1,2	Muenchen	Muenchen	Muenchen			83	Muenchen	environmentalother	ground turkey	d	1,2	6,8	Muenchen	Muenchen|Virginia|Manhattan|Yovokome	Muenchen	1651767759	0.027272727	330	321	PASS	C2-C3
SRR10873290	8	d	1,2	Muenchen	Muenchen	Muenchen			3627	Muenchen	environmentalother	animal-swine-sow	d	1,2	6,8	Muenchen	Muenchen|Virginia|Manhattan|Yovokome	Muenchen	119922267	0.027272727	330	321	PASS	C2-C3
SRR10879488	8	d	1,2	Muenchen	Muenchen	Muenchen			83	Muenchen	environmentalother	comminuted beef	d	1,2	6,8	Muenchen	Muenchen|Virginia|Manhattan|Yovokome	Muenchen	119922267	0.027272727	330	321	PASS	C2-C3
SRR10880491	8	d	1,2	Muenchen	Muenchen	Muenchen			83	Muenchen	environmentalother	ground turkey	d	1,2	6,8	Muenchen	Muenchen|Virginia|Manhattan|Yovokome	Muenchen	3601647004	0.024242424	330	322	PASS	C2-C3
SRR10905432	8	d	1,2	Muenchen	Muenchen	Muenchen			83	Muenchen	environmentalother	animal-cattle-dairy cow	d	1,2	6,8	Muenchen	Muenchen|Virginia|Manhattan|Yovokome	Muenchen	119922267	0.027272727	330	321	PASS	C2-C3
SRR10915096	8	d	1,2	Muenchen	Muenchen	Muenchen			83	Muenchen	clinical	human	d	1,2	6,8	Muenchen	Muenchen|Virginia|Manhattan|Yovokome	Muenchen	119922267	0.027272727	330	321	PASS	C2-C3
SRR10918513	8	d	1,2	Muenchen	Muenchen	Muenchen			112	Muenchen	environmentalother	Product-Raw-Ground, Comminuted or Otherwise Nonintact-Pork	d	1,2	6,8	Muenchen	Muenchen|Virginia|Manhattan|Yovokome	Muenchen	893905901	0.015151515	330	325	PASS	C2-C3
SRR10920914	8	d	1,2	Muenchen	Muenchen	Muenchen			83	Muenchen	environmentalother	comminuted beef	d	1,2	6,8	Muenchen	Muenchen|Virginia|Manhattan|Yovokome	Muenchen	119922267	0.027272727	330	321	PASS	C2-C3
SRR10957008	8	d	1,2	Muenchen	Muenchen	Muenchen			83	Muenchen	environmentalother	product-raw-intact-beef	d	1,2	6,8	Muenchen	Muenchen|Virginia|Manhattan|Yovokome	Muenchen	119922267	0.027272727	330	321	PASS	C2-C3
SRR10957025	8	d	1,2	Muenchen	Muenchen	Muenchen			83	Muenchen	environmentalother	comminuted beef	d	1,2	6,8	Muenchen	Muenchen|Virginia|Manhattan|Yovokome	Muenchen	119922267	0.027272727	330	321	PASS	C2-C3
SRR10959843	8	d	1,2	Muenchen	Muenchen	Muenchen			83	Muenchen	environmentalother	Product-Raw-Ground, Comminuted or Otherwise Nonintact-Pork	d	1,2	6,8	Muenchen	Muenchen|Virginia|Manhattan|Yovokome	Muenchen	3601647004	0.024242424	330	322	PASS	C2-C3
SRR10968177	8	d	1,2	Muenchen	Muenchen	Muenchen			82	Muenchen	clinical	human	d	1,2	6,8	Muenchen	Muenchen|Virginia|Manhattan|Yovokome	Muenchen	18888484	0.018181818	330	324	PASS	C2-C3
SRR10968183	8	d	1,2	Muenchen	Muenchen	Muenchen			83	Muenchen	clinical	human	d	1,2	6,8	Muenchen	Muenchen|Virginia|Manhattan|Yovokome	Muenchen	119922267	0.027272727	330	321	PASS	C2-C3
SRR10972458	8	d	1,2	Muenchen	Muenchen	Muenchen			83	Muenchen	environmentalother	Product-Raw-Intact-Pork	d	1,2	6,8	Muenchen	Muenchen|Virginia|Manhattan|Yovokome	Muenchen	119922267	0.027272727	330	321	PASS	C2-C3
SRR10972461	8	d	1,2	Muenchen	Muenchen	Muenchen			83	Muenchen	environmentalother	Product-Raw-Ground, Comminuted or Otherwise Nonintact-Pork	d	1,2	6,8	Muenchen	Muenchen|Virginia|Manhattan|Yovokome	Muenchen	119922267	0.027272727	330	321	PASS	C2-C3
SRR10988833	8	d	1,2	Muenchen	Muenchen	Muenchen			83	Muenchen	environmentalother	Product-Raw-Ground, Comminuted or Otherwise Nonintact-Pork	d	1,2	6,8	Muenchen	Muenchen|Virginia|Manhattan|Yovokome	Muenchen	119922267	0.027272727	330	321	PASS	C2-C3
SRR10997349	8	d	1,2	Muenchen	Muenchen	Muenchen			112	Muenchen	clinical	human	d	1,2	6,8	Muenchen	Muenchen|Virginia|Manhattan|Yovokome	Muenchen	1440819998	0.048484848	330	314	PASS	C2-C3
SRR10997524	8	d	1,2	Muenchen	Muenchen	Muenchen			83	Muenchen	environmentalother	product-raw-intact-beef	d	1,2	6,8	Muenchen	Muenchen|Virginia|Manhattan|Yovokome	Muenchen	119922267	0.027272727	330	321	PASS	C2-C3
SRR11004003	8	d	1,2	Muenchen	Muenchen	Muenchen			83	Muenchen	environmentalother	Comminuted Turkey	d	1,2	6,8	Muenchen	Muenchen|Virginia|Manhattan|Yovokome	Muenchen	119922267	0.027272727	330	321	PASS	C2-C3
SRR11008942	8	d	1,2	Muenchen	Muenchen	Muenchen			83	Muenchen	environmentalother	animal-swine-market swine	d	1,2	6,8	Muenchen	Muenchen|Virginia|Manhattan|Yovokome	Muenchen	119922267	0.027272727	330	321	PASS	C2-C3
SRR11015361	8	d	1,2	Muenchen	Muenchen	Muenchen			83	Muenchen	environmentalother	Product-Raw-Ground, Comminuted or Otherwise Nonintact-Pork	d	1,2	6,8	Muenchen	Muenchen|Virginia|Manhattan|Yovokome	Muenchen	119922267	0.027272727	330	321	PASS	C2-C3
SRR1105695	8	d	1,2	Muenchen	Muenchen	Muenchen			112	Muenchen	environmentalother	papaya	d	1,2	6,8	Muenchen	Muenchen|Virginia|Manhattan|Yovokome	Muenchen	133755389	0.051515152	330	313	PASS	C2-C3
SRR11068473	8	d	1,2	Muenchen	Muenchen	Muenchen			112	Muenchen	clinical	ground turkey	d	1,2	6,8	Muenchen	Muenchen|Virginia|Manhattan|Yovokome	Muenchen	387145227	0.033333333	330	319	PASS	C2-C3
SRR11096879	8	d	1,2	Muenchen	Muenchen	Muenchen			82	Muenchen	clinical	human	d	1,2	6,8	Muenchen	Muenchen|Virginia|Manhattan|Yovokome	Muenchen	18888484	0.018181818	330	324	PASS	C2-C3
SRR11102122	8	d	1,2	Muenchen	Muenchen	Muenchen			83	Muenchen	environmentalother	Comminuted Turkey	d	1,2	6,8	Muenchen	Muenchen|Virginia|Manhattan|Yovokome	Muenchen	3601647004	0.024242424	330	322	PASS	C2-C3
SRR11142792	8	d	1,2	Muenchen	Muenchen	Muenchen			82	Muenchen	environmentalother	animal	d	1,2	6,8	Muenchen	Muenchen|Virginia|Manhattan|Yovokome	Muenchen	18888484	0.018181818	330	324	PASS	C2-C3
SRR11215555	8	d	1,2	Muenchen	Muenchen	Muenchen			83	Muenchen	clinical	human	d	1,2	6,8	Muenchen	Muenchen|Virginia|Manhattan|Yovokome	Muenchen	119922267	0.027272727	330	321	PASS	C2-C3
SRR1122715	8	d	1,2	Muenchen	Muenchen	Muenchen			112	Muenchen	clinical	human	d	1,2	6,8	Muenchen	Muenchen|Virginia|Manhattan|Yovokome	Muenchen	3793764749	0.021212121	330	323	PASS	C2-C3
SRR11278083	8	d	1,2	Muenchen	Muenchen	Muenchen			83	Muenchen	environmentalother	comminuted beef	d	1,2	6,8	Muenchen	Muenchen|Virginia|Manhattan|Yovokome	Muenchen	119922267	0.027272727	330	321	PASS	C2-C3
SRR11278086	8	d	1,2	Muenchen	Muenchen	Muenchen			83	Muenchen	environmentalother	comminuted beef	d	1,2	6,8	Muenchen	Muenchen|Virginia|Manhattan|Yovokome	Muenchen	119922267	0.027272727	330	321	PASS	C2-C3
SRR11278101	8	d	1,2	Muenchen	Muenchen	Muenchen			83	Muenchen	environmentalother	comminuted beef	d	1,2	6,8	Muenchen	Muenchen|Virginia|Manhattan|Yovokome	Muenchen	119922267	0.027272727	330	321	PASS	C2-C3
SRR11292618	8	d	1,2	Muenchen	Muenchen	Muenchen			112	Muenchen	environmentalother	Product-Raw-Ground, Comminuted or Otherwise Nonintact-Pork	d	1,2	6,8	Muenchen	Muenchen|Virginia|Manhattan|Yovokome	Muenchen	53355123	0.042424242	330	316	PASS	C2-C3
SRR11394736	8	d	1,2	Muenchen	Muenchen	Muenchen			83	Muenchen	environmentalother	Product-Raw-Ground, Comminuted or Otherwise Nonintact-Pork	d	1,2	6,8	Muenchen	Muenchen|Virginia|Manhattan|Yovokome	Muenchen	119922267	0.027272727	330	321	PASS	C2-C3
SRR11396117	8	d	1,2	Muenchen	Muenchen	Muenchen			112	Muenchen	environmentalother	animal-cattle-beef cow	d	1,2	6,8	Muenchen	Muenchen|Virginia|Manhattan|Yovokome	Muenchen	2535345453	0.009090909	330	327	PASS	C2-C3
SRR11409993	8	d	1,2	Muenchen	Muenchen	Muenchen			82	Muenchen	clinical	human	d	1,2	6,8	Muenchen	Muenchen|Virginia|Manhattan|Yovokome	Muenchen	18888484	0.018181818	330	324	PASS	C2-C3
SRR11410327	8	d	1,2	Muenchen	Muenchen	Muenchen			82	Muenchen	clinical	human	d	1,2	6,8	Muenchen	Muenchen|Virginia|Manhattan|Yovokome	Muenchen	18888484	0.018181818	330	324	PASS	C2-C3
SRR11410463	8	d	1,2	Muenchen	Muenchen	Muenchen			82	Muenchen	clinical	human	d	1,2	6,8	Muenchen	Muenchen|Virginia|Manhattan|Yovokome	Muenchen	18888484	0.018181818	330	324	PASS	C2-C3
SRR11410496	8	d	1,2	Muenchen	Muenchen	Muenchen			82	Muenchen	clinical	human	d	1,2	6,8	Muenchen	Muenchen|Virginia|Manhattan|Yovokome	Muenchen	18888484	0.018181818	330	324	PASS	C2-C3
SRR11435281	8	d	1,2	Muenchen	Muenchen	Muenchen			83	Muenchen	environmentalother	Product-Raw-Ground, Comminuted or Otherwise Nonintact-Pork	d	1,2	6,8	Muenchen	Muenchen|Virginia|Manhattan|Yovokome	Muenchen	119922267	0.027272727	330	321	PASS	C2-C3
SRR11452535	8	d	1,2	Muenchen	Muenchen	Muenchen			83	Muenchen	environmentalother	Comminuted Turkey	d	1,2	6,8	Muenchen	Muenchen|Virginia|Manhattan|Yovokome	Muenchen	3601647004	0.024242424	330	322	PASS	C2-C3
SRR11457397	8	d	1,2	Muenchen	Muenchen	Muenchen			112	Muenchen	environmentalother	bovine	d	1,2	6,8	Muenchen	Muenchen|Virginia|Manhattan|Yovokome	Muenchen	2765480117	0.03030303	330	320	PASS	C2-C3
SRR11457400	8	d	1,2	Muenchen	Muenchen	Muenchen			83	Muenchen	environmentalother	swine	d	1,2	6,8	Muenchen	Muenchen|Virginia|Manhattan|Yovokome	Muenchen	1651767759	0.027272727	330	321	PASS	C2-C3
SRR11457483	8	d	1,2	Muenchen	Muenchen	Muenchen			83	Muenchen	environmentalother	swine	d	1,2	6,8	Muenchen	Muenchen|Virginia|Manhattan|Yovokome	Muenchen	1651767759	0.027272727	330	321	PASS	C2-C3
SRR11457560	8	d	1,2	Muenchen	Muenchen	Muenchen			83	Muenchen	environmentalother	swine	d	1,2	6,8	Muenchen	Muenchen|Virginia|Manhattan|Yovokome	Muenchen	1651767759	0.027272727	330	321	PASS	C2-C3
SRR11457622	8	d	1,2	Muenchen	Muenchen	Muenchen			83	Muenchen	environmentalother	swine	d	1,2	6,8	Muenchen	Muenchen|Virginia|Manhattan|Yovokome	Muenchen	1651767759	0.027272727	330	321	PASS	C2-C3
SRR11457651	8	d	1,2	Muenchen	Muenchen	Muenchen			112	Muenchen	environmentalother	bovine	d	1,2	6,8	Muenchen	Muenchen|Virginia|Manhattan|Yovokome	Muenchen	2658648141	0.024242424	330	322	PASS	C2-C3
SRR11457685	8	d	1,2	Muenchen	Muenchen	Muenchen			83	Muenchen	environmentalother	swine	d	1,2	6,8	Muenchen	Muenchen|Virginia|Manhattan|Yovokome	Muenchen	1651767759	0.027272727	330	321	PASS	C2-C3
SRR11457801	8	d	1,2	Muenchen	Muenchen	Muenchen			112	Muenchen	environmentalother	swine	d	1,2	6,8	Muenchen	Muenchen|Virginia|Manhattan|Yovokome	Muenchen	133755389	0.051515152	330	313	PASS	C2-C3
SRR11479092	8	d	1,2	Muenchen	Muenchen	Muenchen			112	Muenchen	environmentalother	animal-cattle-beef cow	d	1,2	6,8	Muenchen	Muenchen|Virginia|Manhattan|Yovokome	Muenchen	893905901	0.015151515	330	325	PASS	C2-C3
SRR11488795	8	d	1,2	Muenchen	Muenchen	Muenchen			83	Muenchen	environmentalother	Product-Raw-Ground, Comminuted or Otherwise Nonintact-Pork	d	1,2	6,8	Muenchen	Muenchen|Virginia|Manhattan|Yovokome	Muenchen	119922267	0.027272727	330	321	PASS	C2-C3
SRR11557917	8	d	1,2	Muenchen	Muenchen	Muenchen			112	Muenchen	environmentalother	product-raw-intact-beef	d	1,2	6,8	Muenchen	Muenchen|Virginia|Manhattan|Yovokome	Muenchen	2245737877	0.015151515	330	325	PASS	C2-C3
SRR11560294	8	d	1,2	Muenchen	Muenchen	Muenchen			83	Muenchen	environmentalother	Feces (Bos taurus)	d	1,2	6,8	Muenchen	Muenchen|Virginia|Manhattan|Yovokome	Muenchen	119922267	0.027272727	330	321	PASS	C2-C3
SRR11574675	8	d	1,2	Muenchen	Muenchen	Muenchen			83	Muenchen	environmentalother	Product-Raw-Ground, Comminuted or Otherwise Nonintact-Pork	d	1,2	6,8	Muenchen	Muenchen|Virginia|Manhattan|Yovokome	Muenchen	119922267	0.027272727	330	321	PASS	C2-C3
SRR11574813	8	d	1,2	Muenchen	Muenchen	Muenchen			83	Muenchen	environmentalother	product-raw-intact-beef	d	1,2	6,8	Muenchen	Muenchen|Virginia|Manhattan|Yovokome	Muenchen	119922267	0.027272727	330	321	PASS	C2-C3
SRR1157604	8	d	1,2	Muenchen	Muenchen	Muenchen			112	Muenchen	environmentalother	cheese	d	1,2	6,8	Muenchen	Muenchen|Virginia|Manhattan|Yovokome	Muenchen	3793764749	0.021212121	330	323	PASS	C2-C3
SRR1157717	8	d	1,2	Muenchen	Muenchen	Muenchen			112	Muenchen	environmentalother	fresh cucumber	d	1,2	6,8	Muenchen	Muenchen|Virginia|Manhattan|Yovokome	Muenchen	3667499906	0.021212121	330	323	PASS	C2-C3
SRR1157981	8	d	1,2	Muenchen	Muenchen	Muenchen			83	Muenchen	environmentalother	chicken breast	d	1,2	6,8	Muenchen	Muenchen|Virginia|Manhattan|Yovokome	Muenchen	1651767759	0.027272727	330	321	PASS	C2-C3
SRR11584910	8	d	1,2	Muenchen	Muenchen	Muenchen			83	Muenchen	environmentalother	animal-cattle-beef cow	d	1,2	6,8	Muenchen	Muenchen|Virginia|Manhattan|Yovokome	Muenchen	119922267	0.027272727	330	321	PASS	C2-C3
SRR11584913	8	d	1,2	Muenchen	Muenchen	Muenchen			112	Muenchen	environmentalother	animal-cattle-beef cow	d	1,2	6,8	Muenchen	Muenchen|Virginia|Manhattan|Yovokome	Muenchen	893905901	0.015151515	330	325	PASS	C2-C3
SRR11600399	8	d	1,2	Muenchen	Muenchen	Muenchen			83	Muenchen	environmentalother	product-raw-intact-beef	d	1,2	6,8	Muenchen	Muenchen|Virginia|Manhattan|Yovokome	Muenchen	119922267	0.027272727	330	321	PASS	C2-C3
SRR11627855	8	d	1,2	Muenchen	Muenchen	Muenchen			83	Muenchen	environmentalother	ground turkey	d	1,2	6,8	Muenchen	Muenchen|Virginia|Manhattan|Yovokome	Muenchen	3601647004	0.024242424	330	322	PASS	C2-C3
SRR11627900	8	d	1,2	Muenchen	Muenchen	Muenchen			112	Muenchen	environmentalother	Chicken Wings	d	1,2	6,8	Muenchen	Muenchen|Virginia|Manhattan|Yovokome	Muenchen	2535345453	0.009090909	330	327	PASS	C2-C3
SRR11627901	8	d	1,2	Muenchen	Muenchen	Muenchen			112	Muenchen	environmentalother	Chicken Wings	d	1,2	6,8	Muenchen	Muenchen|Virginia|Manhattan|Yovokome	Muenchen	2535345453	0.009090909	330	327	PASS	C2-C3
SRR11627919	8	d	1,2	Muenchen	Muenchen	Muenchen			83	Muenchen	environmentalother	ground turkey	d	1,2	6,8	Muenchen	Muenchen|Virginia|Manhattan|Yovokome	Muenchen	3601647004	0.024242424	330	322	PASS	C2-C3
SRR1166598	8	d	1,2	Muenchen	Muenchen	Muenchen			83	Muenchen	environmentalother	duck feces	d	1,2	6,8	Muenchen	Muenchen|Virginia|Manhattan|Yovokome	Muenchen	3601647004	0.024242424	330	322	PASS	C2-C3
SRR1166647	8	d	1,2	Muenchen	Muenchen	Muenchen			83	Muenchen	environmentalother	ground turkey	d	1,2	6,8	Muenchen	Muenchen|Virginia|Manhattan|Yovokome	Muenchen	1651767759	0.027272727	330	321	PASS	C2-C3
SRR1175779	8	d	1,2	Muenchen	Muenchen	Muenchen			2881	Muenchen	environmentalother	valeriana pasionaria lupulo tila tea	d	1,2	6,8	Muenchen	Muenchen|Virginia|Manhattan|Yovokome	Muenchen	647814313	0.018181818	330	324	PASS	C2-C3
SRR11772708	8	d	1,2	Muenchen	Muenchen	Muenchen			83	Muenchen	clinical	stool	d	1,2	6,8	Muenchen	Muenchen|Virginia|Manhattan|Yovokome	Muenchen	1651767759	0.027272727	330	321	PASS	C2-C3
SRR1177300	8	d	1,2	Muenchen	Muenchen	Muenchen			83	Muenchen	environmentalother	ground turkey	d	1,2	6,8	Muenchen	Muenchen|Virginia|Manhattan|Yovokome	Muenchen	1651767759	0.027272727	330	321	PASS	C2-C3
SRR1177322	8	d	1,2	Muenchen	Muenchen	Muenchen			112	Muenchen	environmentalother	environmental swab production facility	d	1,2	6,8	Muenchen	Muenchen|Virginia|Manhattan|Yovokome	Muenchen	2245737877	0.015151515	330	325	PASS	C2-C3
SRR11802378	8	d	1,2	Muenchen	Muenchen	Muenchen			83	Muenchen	environmentalother	Product-Raw-Ground, Comminuted or Otherwise Nonintact-Pork	d	1,2	6,8	Muenchen	Muenchen|Virginia|Manhattan|Yovokome	Muenchen	119922267	0.027272727	330	321	PASS	C2-C3
SRR11802389	8	d	1,2	Muenchen	Muenchen	Muenchen			83	Muenchen	environmentalother	Product-Raw-Ground, Comminuted or Otherwise Nonintact-Pork	d	1,2	6,8	Muenchen	Muenchen|Virginia|Manhattan|Yovokome	Muenchen	119922267	0.027272727	330	321	PASS	C2-C3
SRR1181530	8	d	1,2	Muenchen	Muenchen	Muenchen			83	Muenchen	environmentalother	ground turkey	d	1,2	6,8	Muenchen	Muenchen|Virginia|Manhattan|Yovokome	Muenchen	1651767759	0.027272727	330	321	PASS	C2-C3
SRR11823166	8	d	1,2	Muenchen	Muenchen	Muenchen			83	Muenchen	NULL	Almond kernel raw, Nonpareil variety	d	1,2	6,8	Muenchen	Muenchen|Virginia|Manhattan|Yovokome	Muenchen	119922267	0.027272727	330	321	PASS	C2-C3
SRR11823199	8	d	1,2	Muenchen	Muenchen	Muenchen			2881	Muenchen	NULL	not collected	d	1,2	6,8	Muenchen	Muenchen|Virginia|Manhattan|Yovokome	Muenchen	4075837947	0.021212121	330	323	PASS	C2-C3
SRR11832248	8	d	1,2	Muenchen	Muenchen	Muenchen			83	Muenchen	environmentalother	comminuted beef	d	1,2	6,8	Muenchen	Muenchen|Virginia|Manhattan|Yovokome	Muenchen	119922267	0.027272727	330	321	PASS	C2-C3
SRR11847223	8	d	1,2	Muenchen	Muenchen	Muenchen			83	Muenchen	environmentalother	comminuted beef	d	1,2	6,8	Muenchen	Muenchen|Virginia|Manhattan|Yovokome	Muenchen	119922267	0.027272727	330	321	PASS	C2-C3
SRR11892942	8	d	1,2	Muenchen	Muenchen	Muenchen			83	Muenchen	environmentalother	product-raw-intact-beef	d	1,2	6,8	Muenchen	Muenchen|Virginia|Manhattan|Yovokome	Muenchen	119922267	0.027272727	330	321	PASS	C2-C3
SRR11927785	8	d	1,2	Muenchen	Muenchen	Muenchen			112	Muenchen	clinical	human	d	1,2	6,8	Muenchen	Muenchen|Virginia|Manhattan|Yovokome	Muenchen	133755389	0.051515152	330	313	PASS	C2-C3
SRR11966544	8	d	1,2	Muenchen	Muenchen	Muenchen			83	Muenchen	environmentalother	Product-Raw-Ground, Comminuted or Otherwise Nonintact-Pork	d	1,2	6,8	Muenchen	Muenchen|Virginia|Manhattan|Yovokome	Muenchen	119922267	0.027272727	330	321	PASS	C2-C3
SRR1198879	8	d	1,2	Muenchen	Muenchen	Muenchen			112	Muenchen	environmentalother	papaya	d	1,2	6,8	Muenchen	Muenchen|Virginia|Manhattan|Yovokome	Muenchen	2515418228	0.018181818	330	324	PASS	C2-C3
SRR11991148	8	d	1,2	Muenchen	Muenchen	Muenchen			83	Muenchen	environmentalother	chicken carcass	d	1,2	6,8	Muenchen	Muenchen|Virginia|Manhattan|Yovokome	Muenchen	119922267	0.027272727	330	321	PASS	C2-C3
SRR11991279	8	d	1,2	Muenchen	Muenchen	Muenchen			83	Muenchen	environmentalother	Product-Raw-Ground, Comminuted or Otherwise Nonintact-Pork	d	1,2	6,8	Muenchen	Muenchen|Virginia|Manhattan|Yovokome	Muenchen	3601647004	0.024242424	330	322	PASS	C2-C3
SRR1207453	8	d	1,2	Muenchen	Muenchen	Muenchen			112	Muenchen	environmentalother	surface water	d	1,2	6,8	Muenchen	Muenchen|Virginia|Manhattan|Yovokome	Muenchen	3442017047	0.03030303	330	320	PASS	C2-C3
SRR1207476	8	d	1,2	Muenchen	Muenchen	Muenchen			112	Muenchen	environmentalother	environmental swab	d	1,2	6,8	Muenchen	Muenchen|Virginia|Manhattan|Yovokome	Muenchen	2115944625	0.036363636	330	318	PASS	C2-C3
SRR1207506	8	d	1,2	Muenchen	Muenchen	Muenchen			2870	Muenchen	environmentalother	surface water	d	1,2	6,8	Muenchen	Muenchen|Virginia|Manhattan|Yovokome	Muenchen	1192413864	0.03030303	330	320	PASS	C2-C3
SRR12138028	8	d	1,2	Muenchen	Muenchen	Muenchen			112	Muenchen	environmentalother	chicken carcass	d	1,2	6,8	Muenchen	Muenchen|Virginia|Manhattan|Yovokome	Muenchen	4158528775	0.03030303	330	320	PASS	C2-C3
SRR12170088	8	d	1,2	Muenchen	Muenchen	Muenchen			83	Muenchen	environmentalother	comminuted beef	d	1,2	6,8	Muenchen	Muenchen|Virginia|Manhattan|Yovokome	Muenchen	119922267	0.027272727	330	321	PASS	C2-C3
SRR1220802	8	d	1,2	Muenchen	Muenchen	Muenchen			112	Muenchen	environmentalother	surface water	d	1,2	6,8	Muenchen	Muenchen|Virginia|Manhattan|Yovokome	Muenchen	2384982447	0.009090909	330	327	PASS	C2-C3
SRR12212535	8	d	1,2	Muenchen	Muenchen	Muenchen			83	Muenchen	environmentalother	Product-Raw-Ground, Comminuted or Otherwise Nonintact-Pork	d	1,2	6,8	Muenchen	Muenchen|Virginia|Manhattan|Yovokome	Muenchen	119922267	0.027272727	330	321	PASS	C2-C3
SRR12217716	8	d	1,2	Muenchen	Muenchen	Muenchen			83	Muenchen	environmentalother	Comminuted Turkey	d	1,2	6,8	Muenchen	Muenchen|Virginia|Manhattan|Yovokome	Muenchen	3601647004	0.024242424	330	322	PASS	C2-C3
SRR12218944	8	d	1,2	Muenchen	Muenchen	Muenchen			83	Muenchen	clinical	human	d	1,2	6,8	Muenchen	Muenchen|Virginia|Manhattan|Yovokome	Muenchen	119922267	0.027272727	330	321	PASS	C2-C3
SRR12264877	8	d	1,2	Muenchen	Muenchen	Muenchen			83	Muenchen	clinical	human	d	1,2	6,8	Muenchen	Muenchen|Virginia|Manhattan|Yovokome	Muenchen	119922267	0.027272727	330	321	PASS	C2-C3
SRR12266353	8	d	1,2	Muenchen	Muenchen	Muenchen			83	Muenchen	environmentalother	Product-Raw-Ground, Comminuted or Otherwise Nonintact-Pork	d	1,2	6,8	Muenchen	Muenchen|Virginia|Manhattan|Yovokome	Muenchen	119922267	0.027272727	330	321	PASS	C2-C3
SRR12272962	8	d	1,2	Muenchen	Muenchen	Muenchen			83	Muenchen	environmentalother	animal-cattle-steer	d	1,2	6,8	Muenchen	Muenchen|Virginia|Manhattan|Yovokome	Muenchen	119922267	0.027272727	330	321	PASS	C2-C3
SRR12317065	8	d	1,2	Muenchen	Muenchen	Muenchen			83	Muenchen	environmentalother	comminuted beef	d	1,2	6,8	Muenchen	Muenchen|Virginia|Manhattan|Yovokome	Muenchen	119922267	0.027272727	330	321	PASS	C2-C3
SRR12317081	8	d	1,2	Muenchen	Muenchen	Muenchen			83	Muenchen	environmentalother	comminuted beef	d	1,2	6,8	Muenchen	Muenchen|Virginia|Manhattan|Yovokome	Muenchen	119922267	0.027272727	330	321	PASS	C2-C3
SRR12321153	8	d	1,2	Muenchen	Muenchen	Muenchen			112	Muenchen	environmentalother	comminuted beef	d	1,2	6,8	Muenchen	Muenchen|Virginia|Manhattan|Yovokome	Muenchen	4016322471	0.018181818	330	324	PASS	C2-C3
SRR12347129	8	d	1,2	Muenchen	Muenchen	Muenchen			83	Muenchen	environmentalother	product-raw-intact-beef	d	1,2	6,8	Muenchen	Muenchen|Virginia|Manhattan|Yovokome	Muenchen	119922267	0.027272727	330	321	PASS	C2-C3
SRR12347131	8	d	1,2	Muenchen	Muenchen	Muenchen			83	Muenchen	environmentalother	raw intact chicken	d	1,2	6,8	Muenchen	Muenchen|Virginia|Manhattan|Yovokome	Muenchen	119922267	0.027272727	330	321	PASS	C2-C3
SRR12347149	8	d	1,2	Muenchen	Muenchen	Muenchen			83	Muenchen	environmentalother	chicken carcass	d	1,2	6,8	Muenchen	Muenchen|Virginia|Manhattan|Yovokome	Muenchen	119922267	0.027272727	330	321	PASS	C2-C3
SRR12362659	8	d	1,2	Muenchen	Muenchen	Muenchen			83	Muenchen	environmentalother	animal-swine-sow	d	1,2	6,8	Muenchen	Muenchen|Virginia|Manhattan|Yovokome	Muenchen	119922267	0.027272727	330	321	PASS	C2-C3
SRR12362692	8	d	1,2	Muenchen	Muenchen	Muenchen			83	Muenchen	environmentalother	Animal-Sheep-Mature Sheep	d	1,2	6,8	Muenchen	Muenchen|Virginia|Manhattan|Yovokome	Muenchen	119922267	0.027272727	330	321	PASS	C2-C3
SRR12376956	8	d	1,2	Muenchen	Muenchen	Muenchen			83	Muenchen	environmentalother	Product-Raw-Ground, Comminuted or Otherwise Nonintact-Pork	d	1,2	6,8	Muenchen	Muenchen|Virginia|Manhattan|Yovokome	Muenchen	119922267	0.027272727	330	321	PASS	C2-C3
SRR12396362	8	d	1,2	Muenchen	Muenchen	Muenchen			112	Muenchen	environmentalother	avian caeca	d	1,2	6,8	Muenchen	Muenchen|Virginia|Manhattan|Yovokome	Muenchen	2304159880	0.021212121	330	323	PASS	C2-C3
SRR12396370	8	d	1,2	Muenchen	Muenchen	Muenchen			112	Muenchen	environmentalother	avian caeca	d	1,2	6,8	Muenchen	Muenchen|Virginia|Manhattan|Yovokome	Muenchen	2304159880	0.021212121	330	323	PASS	C2-C3
SRR12396377	8	d	1,2	Muenchen	Muenchen	Muenchen			112	Muenchen	environmentalother	avian caeca	d	1,2	6,8	Muenchen	Muenchen|Virginia|Manhattan|Yovokome	Muenchen	973033842	0.018181818	330	324	PASS	C2-C3
SRR12449712	8	d	1,2	Muenchen	Muenchen	Muenchen			83	Muenchen	environmentalother	comminuted beef	d	1,2	6,8	Muenchen	Muenchen|Virginia|Manhattan|Yovokome	Muenchen	119922267	0.027272727	330	321	PASS	C2-C3
SRR12450358	8	d	1,2	Muenchen	Muenchen	Muenchen			83	Muenchen	clinical	human	d	1,2	6,8	Muenchen	Muenchen|Virginia|Manhattan|Yovokome	Muenchen	119922267	0.027272727	330	321	PASS	C2-C3
SRR12486553	8	d	1,2	Muenchen	Muenchen	Muenchen			82	Muenchen	clinical	human	d	1,2	6,8	Muenchen	Muenchen|Virginia|Manhattan|Yovokome	Muenchen	18888484	0.018181818	330	324	PASS	C2-C3
SRR12487302	8	d	1,2	Muenchen	Muenchen	Muenchen			83	Muenchen	environmentalother	animal-cattle-steer	d	1,2	6,8	Muenchen	Muenchen|Virginia|Manhattan|Yovokome	Muenchen	119922267	0.027272727	330	321	PASS	C2-C3
SRR12552594	8	d	1,2	Muenchen	Muenchen	Muenchen			83	Muenchen	environmentalother	comminuted beef	d	1,2	6,8	Muenchen	Muenchen|Virginia|Manhattan|Yovokome	Muenchen	119922267	0.027272727	330	321	PASS	C2-C3
SRR12575252	8	d	1,2	Muenchen	Muenchen	Muenchen			83	Muenchen	environmentalother	animal-swine-market swine	d	1,2	6,8	Muenchen	Muenchen|Virginia|Manhattan|Yovokome	Muenchen	119922267	0.027272727	330	321	PASS	C2-C3
SRR12583659	8	d	1,2	Muenchen	Muenchen	Muenchen			83	Muenchen	clinical	human	d	1,2	6,8	Muenchen	Muenchen|Virginia|Manhattan|Yovokome	Muenchen	119922267	0.027272727	330	321	PASS	C2-C3
SRR12624335	8	d	1,2	Muenchen	Muenchen	Muenchen			83	Muenchen	environmentalother	comminuted beef	d	1,2	6,8	Muenchen	Muenchen|Virginia|Manhattan|Yovokome	Muenchen	119922267	0.027272727	330	321	PASS	C2-C3
SRR12626274	8	d	1,2	Muenchen	Muenchen	Muenchen			82	Muenchen	clinical	human	d	1,2	6,8	Muenchen	Muenchen|Virginia|Manhattan|Yovokome	Muenchen	18888484	0.018181818	330	324	PASS	C2-C3
SRR1263416	8	d	1,2	Muenchen	Muenchen	Muenchen			112	Muenchen	environmentalother	ground cracked spice	d	1,2	6,8	Muenchen	Muenchen|Virginia|Manhattan|Yovokome	Muenchen	133755389	0.051515152	330	313	PASS	C2-C3
SRR12646316	8	d	1,2	Muenchen	Muenchen	Muenchen			83	Muenchen	environmentalother	animal-cattle-steer	d	1,2	6,8	Muenchen	Muenchen|Virginia|Manhattan|Yovokome	Muenchen	119922267	0.027272727	330	321	PASS	C2-C3
SRR12646323	8	d	1,2	Muenchen	Muenchen	Muenchen			83	Muenchen	environmentalother	animal-cattle-dairy cow	d	1,2	6,8	Muenchen	Muenchen|Virginia|Manhattan|Yovokome	Muenchen	119922267	0.027272727	330	321	PASS	C2-C3
SRR12649012	8	d	1,2	Muenchen	Muenchen	Muenchen			83	Muenchen	environmentalother	comminuted beef	d	1,2	6,8	Muenchen	Muenchen|Virginia|Manhattan|Yovokome	Muenchen	119922267	0.027272727	330	321	PASS	C2-C3
SRR12678586	8	d	1,2	Muenchen	Muenchen	Muenchen			83	Muenchen	environmentalother	chicken carcass	d	1,2	6,8	Muenchen	Muenchen|Virginia|Manhattan|Yovokome	Muenchen	119922267	0.027272727	330	321	PASS	C2-C3
SRR12678590	8	d	1,2	Muenchen	Muenchen	Muenchen			83	Muenchen	environmentalother	Comminuted Turkey	d	1,2	6,8	Muenchen	Muenchen|Virginia|Manhattan|Yovokome	Muenchen	1651767759	0.027272727	330	321	PASS	C2-C3
SRR12694696	8	d	1,2	Muenchen	Muenchen	Muenchen			83	Muenchen	clinical	human	d	1,2	6,8	Muenchen	Muenchen|Virginia|Manhattan|Yovokome	Muenchen	119922267	0.027272727	330	321	PASS	C2-C3
SRR12708938	8	d	1,2	Muenchen	Muenchen	Muenchen			83	Muenchen	environmentalother	animal-cattle-dairy cow	d	1,2	6,8	Muenchen	Muenchen|Virginia|Manhattan|Yovokome	Muenchen	119922267	0.027272727	330	321	PASS	C2-C3
SRR12713717	8	d	1,2	Muenchen	Muenchen	Muenchen			83	Muenchen	environmentalother	animal-cattle-heifer	d	1,2	6,8	Muenchen	Muenchen|Virginia|Manhattan|Yovokome	Muenchen	119922267	0.027272727	330	321	PASS	C2-C3
SRR12717972	8	d	1,2	Muenchen	Muenchen	Muenchen			112	Muenchen	environmentalother	Comminuted Turkey	d	1,2	6,8	Muenchen	Muenchen|Virginia|Manhattan|Yovokome	Muenchen	387145227	0.033333333	330	319	PASS	C2-C3
SRR12717974	8	d	1,2	Muenchen	Muenchen	Muenchen			83	Muenchen	environmentalother	comminuted beef	d	1,2	6,8	Muenchen	Muenchen|Virginia|Manhattan|Yovokome	Muenchen	119922267	0.027272727	330	321	PASS	C2-C3
SRR12729678	8	d	1,2	Muenchen	Muenchen	Muenchen			83	Muenchen	environmentalother	product-raw-intact-beef	d	1,2	6,8	Muenchen	Muenchen|Virginia|Manhattan|Yovokome	Muenchen	119922267	0.027272727	330	321	PASS	C2-C3
SRR12730480	8	d	1,2	Muenchen	Muenchen	Muenchen			83	Muenchen	environmentalother	animal-cattle-dairy cow	d	1,2	6,8	Muenchen	Muenchen|Virginia|Manhattan|Yovokome	Muenchen	119922267	0.027272727	330	321	PASS	C2-C3
SRR12739105	8	d	1,2	Muenchen	Muenchen	Muenchen			112	Muenchen	environmentalother	Intestine (Sus scrofa)	d	1,2	6,8	Muenchen	Muenchen|Virginia|Manhattan|Yovokome	Muenchen	3442017047	0.03030303	330	320	PASS	C2-C3
SRR12749201	8	d	1,2	Muenchen	Muenchen	Muenchen			83	Muenchen	environmentalother	animal-cattle-heifer	d	1,2	6,8	Muenchen	Muenchen|Virginia|Manhattan|Yovokome	Muenchen	119922267	0.027272727	330	321	PASS	C2-C3
SRR12761335	8	d	1,2	Muenchen	Muenchen	Muenchen			112	Muenchen	environmentalother	comminuted beef	d	1,2	6,8	Muenchen	Muenchen|Virginia|Manhattan|Yovokome	Muenchen	866094562	0.024242424	330	322	PASS	C2-C3
SRR12768294	8	d	1,2	Muenchen	Muenchen	Muenchen			83	Muenchen	environmentalother	Product-Raw-Ground, Comminuted or Otherwise Nonintact-Pork	d	1,2	6,8	Muenchen	Muenchen|Virginia|Manhattan|Yovokome	Muenchen	119922267	0.027272727	330	321	PASS	C2-C3
SRR12768411	8	d	1,2	Muenchen	Muenchen	Muenchen			112	Muenchen	clinical	human	d	1,2	6,8	Muenchen	Muenchen|Virginia|Manhattan|Yovokome	Muenchen	2768792341	0.027272727	330	321	PASS	C2-C3
SRR12770308	8	d	1,2	Muenchen	Muenchen	Muenchen			82	Muenchen	clinical	human	d	1,2	6,8	Muenchen	Muenchen|Virginia|Manhattan|Yovokome	Muenchen	18888484	0.018181818	330	324	PASS	C2-C3
SRR12774091	8	d	1,2	Muenchen	Muenchen	Muenchen			112	Muenchen	environmentalother	Product-Raw-Intact-Pork	d	1,2	6,8	Muenchen	Muenchen|Virginia|Manhattan|Yovokome	Muenchen	1383890202	0.027272727	330	321	PASS	C2-C3
SRR12795803	8	d	1,2	Muenchen	Muenchen	Muenchen			112	Muenchen	environmentalother	Product-Raw-Ground, Comminuted or Otherwise Nonintact-Pork	d	1,2	6,8	Muenchen	Muenchen|Virginia|Manhattan|Yovokome	Muenchen	893905901	0.015151515	330	325	PASS	C2-C3
SRR12817656	8	d	1,2	Muenchen	Muenchen	Muenchen			83	Muenchen	environmentalother	animal-swine-sow	d	1,2	6,8	Muenchen	Muenchen|Virginia|Manhattan|Yovokome	Muenchen	119922267	0.027272727	330	321	PASS	C2-C3
SRR12817812	8	d	1,2	Muenchen	Muenchen	Muenchen			83	Muenchen	environmentalother	comminuted beef	d	1,2	6,8	Muenchen	Muenchen|Virginia|Manhattan|Yovokome	Muenchen	119922267	0.027272727	330	321	PASS	C2-C3
SRR12827962	8	d	1,2	Muenchen	Muenchen	Muenchen			83	Muenchen	clinical	human	d	1,2	6,8	Muenchen	Muenchen|Virginia|Manhattan|Yovokome	Muenchen	119922267	0.027272727	330	321	PASS	C2-C3
SRR12884306	8	d	1,2	Muenchen	Muenchen	Muenchen			83	Muenchen	environmentalother	comminuted beef	d	1,2	6,8	Muenchen	Muenchen|Virginia|Manhattan|Yovokome	Muenchen	119922267	0.027272727	330	321	PASS	C2-C3
SRR12887501	8	d	1,2	Muenchen	Muenchen	Muenchen			83	Muenchen	environmentalother	comminuted beef	d	1,2	6,8	Muenchen	Muenchen|Virginia|Manhattan|Yovokome	Muenchen	119922267	0.027272727	330	321	PASS	C2-C3
SRR12887526	8	d	1,2	Muenchen	Muenchen	Muenchen			83	Muenchen	environmentalother	comminuted beef	d	1,2	6,8	Muenchen	Muenchen|Virginia|Manhattan|Yovokome	Muenchen	119922267	0.027272727	330	321	PASS	C2-C3
SRR12921155	8	d	1,2	Muenchen	Muenchen	Muenchen			83	Muenchen	environmentalother	product-raw-intact-beef	d	1,2	6,8	Muenchen	Muenchen|Virginia|Manhattan|Yovokome	Muenchen	119922267	0.027272727	330	321	PASS	C2-C3
SRR1292238	8	d	1,2	Muenchen	Muenchen	Muenchen			112	Muenchen	environmentalother	feces equine	d	1,2	6,8	Muenchen	Muenchen|Virginia|Manhattan|Yovokome	Muenchen	2334356600	0.024242424	330	322	PASS	C2-C3
SRR1292249	8	d	1,2	Muenchen	Muenchen	Muenchen			112	Muenchen	environmentalother	reptile iguana feces	d	1,2	6,8	Muenchen	Muenchen|Virginia|Manhattan|Yovokome	Muenchen	133755389	0.051515152	330	313	PASS	C2-C3
SRR12937806	8	d	1,2	Muenchen	Muenchen	Muenchen			83	Muenchen	environmentalother	animal-swine-sow	d	1,2	6,8	Muenchen	Muenchen|Virginia|Manhattan|Yovokome	Muenchen	119922267	0.027272727	330	321	PASS	C2-C3
SRR12937809	8	d	1,2	Muenchen	Muenchen	Muenchen			112	Muenchen	environmentalother	animal-swine-market swine	d	1,2	6,8	Muenchen	Muenchen|Virginia|Manhattan|Yovokome	Muenchen	53355123	0.042424242	330	316	PASS	C2-C3
SRR12939096	8	d	1,2	Muenchen	Muenchen	Muenchen			83	Muenchen	environmentalother	Animal-Calf-Bob Veal	d	1,2	6,8	Muenchen	Muenchen|Virginia|Manhattan|Yovokome	Muenchen	119922267	0.027272727	330	321	PASS	C2-C3
SRR12949666	8	d	1,2	Muenchen	Muenchen	Muenchen			83	Muenchen	environmentalother	animal-swine-sow	d	1,2	6,8	Muenchen	Muenchen|Virginia|Manhattan|Yovokome	Muenchen	119922267	0.027272727	330	321	PASS	C2-C3
SRR12949799	8	d	1,2	Muenchen	Muenchen	Muenchen			83	Muenchen	environmentalother	Animal-Sheep-Mature Sheep	d	1,2	6,8	Muenchen	Muenchen|Virginia|Manhattan|Yovokome	Muenchen	3463603116	0.027272727	330	321	PASS	C2-C3
SRR12956754	8	d	1,2	Muenchen	Muenchen	Muenchen			83	Muenchen	environmentalother	Product-Raw-Ground, Comminuted or Otherwise Nonintact-Pork	d	1,2	6,8	Muenchen	Muenchen|Virginia|Manhattan|Yovokome	Muenchen	119922267	0.027272727	330	321	PASS	C2-C3
SRR12956961	8	d	1,2	Muenchen	Muenchen	Muenchen			83	Muenchen	environmentalother	product-raw-intact-beef	d	1,2	6,8	Muenchen	Muenchen|Virginia|Manhattan|Yovokome	Muenchen	119922267	0.027272727	330	321	PASS	C2-C3
SRR12971460	8	d	1,2	Muenchen	Muenchen	Muenchen			112	Muenchen	environmentalother	chicken giblets (Gallus gallus)	d	1,2	6,8	Muenchen	Muenchen|Virginia|Manhattan|Yovokome	Muenchen	133755389	0.051515152	330	313	PASS	C2-C3
SRR12971709	8	d	1,2	Muenchen	Muenchen	Muenchen			112	Muenchen	environmentalother	chicken giblets (Gallus gallus)	d	1,2	6,8	Muenchen	Muenchen|Virginia|Manhattan|Yovokome	Muenchen	133755389	0.051515152	330	313	PASS	C2-C3
SRR12974197	8	d	1,2	Muenchen	Muenchen	Muenchen			83	Muenchen	environmentalother	product-raw-intact-beef	d	1,2	6,8	Muenchen	Muenchen|Virginia|Manhattan|Yovokome	Muenchen	119922267	0.027272727	330	321	PASS	C2-C3
SRR12982478	8	d	1,2	Muenchen	Muenchen	Muenchen			83	Muenchen	environmentalother	comminuted beef	d	1,2	6,8	Muenchen	Muenchen|Virginia|Manhattan|Yovokome	Muenchen	119922267	0.027272727	330	321	PASS	C2-C3
SRR12982614	8	d	1,2	Muenchen	Muenchen	Muenchen			83	Muenchen	environmentalother	animal-cattle-steer	d	1,2	6,8	Muenchen	Muenchen|Virginia|Manhattan|Yovokome	Muenchen	119922267	0.027272727	330	321	PASS	C2-C3
SRR12991886	8	d	1,2	Muenchen	Muenchen	Muenchen			83	Muenchen	environmentalother	animal-cattle-beef cow	d	1,2	6,8	Muenchen	Muenchen|Virginia|Manhattan|Yovokome	Muenchen	119922267	0.027272727	330	321	PASS	C2-C3
SRR12991898	8	d	1,2	Muenchen	Muenchen	Muenchen			112	Muenchen	environmentalother	animal-cattle-heifer	d	1,2	6,8	Muenchen	Muenchen|Virginia|Manhattan|Yovokome	Muenchen	866094562	0.024242424	330	322	PASS	C2-C3
SRR13001980	8	d	1,2	Muenchen	Muenchen	Muenchen			112	Muenchen	environmentalother	product-raw-intact-beef	d	1,2	6,8	Muenchen	Muenchen|Virginia|Manhattan|Yovokome	Muenchen	387145227	0.033333333	330	319	PASS	C2-C3
SRR13017775	8	d	1,2	Muenchen	Muenchen	Muenchen			83	Muenchen	environmentalother	product-raw-intact-beef	d	1,2	6,8	Muenchen	Muenchen|Virginia|Manhattan|Yovokome	Muenchen	119922267	0.027272727	330	321	PASS	C2-C3
SRR13017785	8	d	1,2	Muenchen	Muenchen	Muenchen			83	Muenchen	environmentalother	comminuted beef	d	1,2	6,8	Muenchen	Muenchen|Virginia|Manhattan|Yovokome	Muenchen	119922267	0.027272727	330	321	PASS	C2-C3
SRR13017825	8	d	1,2	Muenchen	Muenchen	Muenchen			83	Muenchen	environmentalother	animal-cattle-dairy cow	d	1,2	6,8	Muenchen	Muenchen|Virginia|Manhattan|Yovokome	Muenchen	119922267	0.027272727	330	321	PASS	C2-C3
SRR13068951	8	d	1,2	Muenchen	Muenchen	Muenchen			83	Muenchen	environmentalother	product-raw-intact-beef	d	1,2	6,8	Muenchen	Muenchen|Virginia|Manhattan|Yovokome	Muenchen	119922267	0.027272727	330	321	PASS	C2-C3
SRR13070150	8	d	1,2	Muenchen	Muenchen	Muenchen			112	Muenchen	environmentalother	drag swabs	d	1,2	6,8	Muenchen	Muenchen|Virginia|Manhattan|Yovokome	Muenchen	1625584145	0.024242424	330	322	PASS	C2-C3
SRR13108233	8	d	1,2	Muenchen	Muenchen	Muenchen			83	Muenchen	environmentalother	Product-Raw-Ground, Comminuted or Otherwise Nonintact-Pork	d	1,2	6,8	Muenchen	Muenchen|Virginia|Manhattan|Yovokome	Muenchen	119922267	0.027272727	330	321	PASS	C2-C3
SRR13108235	8	d	1,2	Muenchen	Muenchen	Muenchen			83	Muenchen	environmentalother	comminuted beef	d	1,2	6,8	Muenchen	Muenchen|Virginia|Manhattan|Yovokome	Muenchen	119922267	0.027272727	330	321	PASS	C2-C3
SRR13111121	8	d	1,2	Muenchen	Muenchen	Muenchen			83	Muenchen	environmentalother	comminuted beef	d	1,2	6,8	Muenchen	Muenchen|Virginia|Manhattan|Yovokome	Muenchen	119922267	0.027272727	330	321	PASS	C2-C3
SRR13111127	8	d	1,2	Muenchen	Muenchen	Muenchen			83	Muenchen	environmentalother	comminuted beef	d	1,2	6,8	Muenchen	Muenchen|Virginia|Manhattan|Yovokome	Muenchen	119922267	0.027272727	330	321	PASS	C2-C3
SRR13112137	8	d	1,2	Muenchen	Muenchen	Muenchen			112	Muenchen	environmentalother	comminuted beef	d	1,2	6,8	Muenchen	Muenchen|Virginia|Manhattan|Yovokome	Muenchen	1443238187	0.024242424	330	322	PASS	C2-C3
SRR13166880	8	d	1,2	Muenchen	Muenchen	Muenchen			83	Muenchen	environmentalother	Comminuted Turkey	d	1,2	6,8	Muenchen	Muenchen|Virginia|Manhattan|Yovokome	Muenchen	3601647004	0.024242424	330	322	PASS	C2-C3
SRR13187406	8	d	1,2	Muenchen	Muenchen	Muenchen			83	Muenchen	environmentalother	comminuted beef	d	1,2	6,8	Muenchen	Muenchen|Virginia|Manhattan|Yovokome	Muenchen	119922267	0.027272727	330	321	PASS	C2-C3
SRR13193889	8	d	1,2	Muenchen	Muenchen	Muenchen			83	Muenchen	environmentalother	Nonintact Chicken	d	1,2	6,8	Muenchen	Muenchen|Virginia|Manhattan|Yovokome	Muenchen	119922267	0.027272727	330	321	PASS	C2-C3
SRR13198889	8	d	1,2	Muenchen	Muenchen	Muenchen			83	Muenchen	environmentalother	Animal-Calf-Bob Veal (cecal)	d	1,2	6,8	Muenchen	Muenchen|Virginia|Manhattan|Yovokome	Muenchen	119922267	0.027272727	330	321	PASS	C2-C3
SRR13202877	8	d	1,2	Muenchen	Muenchen	Muenchen			83	Muenchen	clinical	blood	d	1,2	6,8	Muenchen	Muenchen|Virginia|Manhattan|Yovokome	Muenchen	1651767759	0.027272727	330	321	PASS	C2-C3
SRR13209738	8	d	1,2	Muenchen	Muenchen	Muenchen			1567	Muenchen	clinical	stool	d	1,2	6,8	Muenchen	Muenchen|Virginia|Manhattan|Yovokome	Muenchen	NA	0.015151515	329	325	PASS	C2-C3
SRR13209773	8	d	1,2	Muenchen	Muenchen	Muenchen			112	Muenchen	clinical	stool	d	1,2	6,8	Muenchen	Muenchen|Virginia|Manhattan|Yovokome	Muenchen	4156441693	0.015151515	330	325	PASS	C2-C3
SRR13218637	8	d	1,2	Muenchen	Muenchen	Muenchen			83	Muenchen	environmentalother	comminuted beef	d	1,2	6,8	Muenchen	Muenchen|Virginia|Manhattan|Yovokome	Muenchen	119922267	0.027272727	330	321	PASS	C2-C3
SRR13222032	8	d	1,2	Muenchen	Muenchen	Muenchen			83	Muenchen	environmentalother	Comminuted Turkey	d	1,2	6,8	Muenchen	Muenchen|Virginia|Manhattan|Yovokome	Muenchen	3601647004	0.024242424	330	322	PASS	C2-C3
SRR13244902	8	d	1,2	Muenchen	Muenchen	Muenchen			83	Muenchen	environmentalother	Product-Raw-Ground, Comminuted or Otherwise Nonintact-Pork	d	1,2	6,8	Muenchen	Muenchen|Virginia|Manhattan|Yovokome	Muenchen	119922267	0.027272727	330	321	PASS	C2-C3
SRR13245096	8	d	1,2	Muenchen	Muenchen	Muenchen			83	Muenchen	environmentalother	comminuted beef	d	1,2	6,8	Muenchen	Muenchen|Virginia|Manhattan|Yovokome	Muenchen	119922267	0.027272727	330	321	PASS	C2-C3
SRR13245161	8	d	1,2	Muenchen	Muenchen	Muenchen			83	Muenchen	environmentalother	Animal-Cattle-Heifer (cecal)	d	1,2	6,8	Muenchen	Muenchen|Virginia|Manhattan|Yovokome	Muenchen	119922267	0.027272727	330	321	PASS	C2-C3
SRR13245165	8	d	1,2	Muenchen	Muenchen	Muenchen			83	Muenchen	environmentalother	comminuted beef	d	1,2	6,8	Muenchen	Muenchen|Virginia|Manhattan|Yovokome	Muenchen	119922267	0.027272727	330	321	PASS	C2-C3
SRR13245236	8	d	1,2	Muenchen	Muenchen	Muenchen			83	Muenchen	environmentalother	Animal-Cattle-Heifer (cecal)	d	1,2	6,8	Muenchen	Muenchen|Virginia|Manhattan|Yovokome	Muenchen	119922267	0.027272727	330	321	PASS	C2-C3
SRR13245294	8	d	1,2	Muenchen	Muenchen	Muenchen			112	Muenchen	environmentalother	Product-Raw-Ground, Comminuted or Otherwise Nonintact-Pork	d	1,2	6,8	Muenchen	Muenchen|Virginia|Manhattan|Yovokome	Muenchen	893905901	0.015151515	330	325	PASS	C2-C3
SRR13254096	8	d	1,2	Muenchen	Muenchen	Muenchen			83	Muenchen	environmentalother	comminuted beef	d	1,2	6,8	Muenchen	Muenchen|Virginia|Manhattan|Yovokome	Muenchen	119922267	0.027272727	330	321	PASS	C2-C3
SRR13272400	8	d	1,2	Muenchen	Muenchen	Muenchen			112	Muenchen	clinical	stool	d	1,2	6,8	Muenchen	Muenchen|Virginia|Manhattan|Yovokome	Muenchen	916821239	0.012121212	330	326	PASS	C2-C3
SRR13272406	8	d	1,2	Muenchen	Muenchen	Muenchen			112	Muenchen	clinical	stool	d	1,2	6,8	Muenchen	Muenchen|Virginia|Manhattan|Yovokome	Muenchen	4156441693	0.015151515	330	325	PASS	C2-C3
SRR13272450	8	d	1,2	Muenchen	Muenchen	Muenchen			112	Muenchen	clinical	stool	d	1,2	6,8	Muenchen	Muenchen|Virginia|Manhattan|Yovokome	Muenchen	4156441693	0.015151515	330	325	PASS	C2-C3
SRR13272463	8	d	1,2	Muenchen	Muenchen	Muenchen			112	Muenchen	clinical	stool	d	1,2	6,8	Muenchen	Muenchen|Virginia|Manhattan|Yovokome	Muenchen	916821239	0.012121212	330	326	PASS	C2-C3
SRR13277029	8	d	1,2	Muenchen	Muenchen	Muenchen			112	Muenchen	environmentalother	drag swabs	d	1,2	6,8	Muenchen	Muenchen|Virginia|Manhattan|Yovokome	Muenchen	1625584145	0.024242424	330	322	PASS	C2-C3
SRR13295461	8	d	1,2	Muenchen	Muenchen	Muenchen			83	Muenchen	environmentalother	Animal-Sheep-Lamb (cecal)	d	1,2	6,8	Muenchen	Muenchen|Virginia|Manhattan|Yovokome	Muenchen	469148355	0.024242424	330	322	PASS	C2-C3
SRR13301913	8	d	1,2	Muenchen	Muenchen	Muenchen			112	Muenchen	environmentalother	Product-Raw-Ground, Comminuted or Otherwise Nonintact-Pork	d	1,2	6,8	Muenchen	Muenchen|Virginia|Manhattan|Yovokome	Muenchen	387145227	0.033333333	330	319	PASS	C2-C3
SRR13311775	8	d	1,2	Muenchen	Muenchen	Muenchen			112	Muenchen	environmentalother	cleaning wipe	d	1,2	6,8	Muenchen	Muenchen|Virginia|Manhattan|Yovokome	Muenchen	1625584145	0.024242424	330	322	PASS	C2-C3
SRR13321210	8	d	1,2	Muenchen	Muenchen	Muenchen			83	Muenchen	environmentalother	Animal-Calf-Non Formula-fed Veal (cecal)	d	1,2	6,8	Muenchen	Muenchen|Virginia|Manhattan|Yovokome	Muenchen	119922267	0.027272727	330	321	PASS	C2-C3
SRR13330746	8	d	1,2	Muenchen	Muenchen	Muenchen			83	Muenchen	clinical	stool	d	1,2	6,8	Muenchen	Muenchen|Virginia|Manhattan|Yovokome	Muenchen	119922267	0.027272727	330	321	PASS	C2-C3
SRR13362229	8	d	1,2	Muenchen	Muenchen	Muenchen			83	Muenchen	clinical	human	d	1,2	6,8	Muenchen	Muenchen|Virginia|Manhattan|Yovokome	Muenchen	119922267	0.027272727	330	321	PASS	C2-C3
SRR13387171	8	d	1,2	Muenchen	Muenchen	Muenchen			4596	Muenchen	clinical	stool	d	1,2	6,8	Muenchen	Muenchen|Virginia|Manhattan|Yovokome	Muenchen	92092567	0.045454545	330	315	PASS	C2-C3
SRR13389131	8	d	1,2	Muenchen	Muenchen	Muenchen			82	Muenchen	clinical	stool	d	1,2	6,8	Muenchen	Muenchen|Virginia|Manhattan|Yovokome	Muenchen	252781632	0.027272727	330	321	PASS	C2-C3
SRR13389366	8	d	1,2	Muenchen	Muenchen	Muenchen			83	Muenchen	clinical	human	d	1,2	6,8	Muenchen	Muenchen|Virginia|Manhattan|Yovokome	Muenchen	119922267	0.027272727	330	321	PASS	C2-C3
SRR13389426	8	d	1,2	Muenchen	Muenchen	Muenchen			83	Muenchen	environmentalother	Product-Raw-Ground, Comminuted or Otherwise Nonintact-Pork	d	1,2	6,8	Muenchen	Muenchen|Virginia|Manhattan|Yovokome	Muenchen	1651767759	0.027272727	330	321	PASS	C2-C3
SRR13430525	8	d	1,2	Muenchen	Muenchen	Muenchen			83	Muenchen	clinical	urine	d	1,2	6,8	Muenchen	Muenchen|Virginia|Manhattan|Yovokome	Muenchen	119922267	0.027272727	330	321	PASS	C2-C3
SRR13450037	8	d	1,2	Muenchen	Muenchen	Muenchen			83	Muenchen	environmentalother	Product-Raw-Ground, Comminuted or Otherwise Nonintact-Pork	d	1,2	6,8	Muenchen	Muenchen|Virginia|Manhattan|Yovokome	Muenchen	119922267	0.027272727	330	321	PASS	C2-C3
SRR13490337	8	d	1,2	Muenchen	Muenchen	Muenchen			83	Muenchen	clinical	NULL	d	1,2	6,8	Muenchen	Muenchen|Virginia|Manhattan|Yovokome	Muenchen	1651767759	0.027272727	330	321	PASS	C2-C3
SRR13498993	8	d	1,2	Muenchen	Muenchen	Muenchen			83	Muenchen	environmentalother	Product-Raw-Ground, Comminuted or Otherwise Nonintact-Pork	d	1,2	6,8	Muenchen	Muenchen|Virginia|Manhattan|Yovokome	Muenchen	119922267	0.027272727	330	321	PASS	C2-C3
SRR13505146	8	d	1,2	Muenchen	Muenchen	Muenchen			3627	Muenchen	clinical	NULL	d	1,2	6,8	Muenchen	Muenchen|Virginia|Manhattan|Yovokome	Muenchen	119922267	0.027272727	330	321	PASS	C2-C3
SRR13530941	8	d	1,2	Muenchen	Muenchen	Muenchen			83	Muenchen	environmentalother	Animal-Cattle-Beef Cow (cecal)	d	1,2	6,8	Muenchen	Muenchen|Virginia|Manhattan|Yovokome	Muenchen	119922267	0.027272727	330	321	PASS	C2-C3
SRR13614765	8	d	1,2	Muenchen	Muenchen	Muenchen			83	Muenchen	clinical	human	d	1,2	6,8	Muenchen	Muenchen|Virginia|Manhattan|Yovokome	Muenchen	119922267	0.027272727	330	321	PASS	C2-C3
SRR1363311	8	d	1,2	Muenchen	Muenchen	Muenchen			83	Muenchen	environmentalother	ground beef	d	1,2	6,8	Muenchen	Muenchen|Virginia|Manhattan|Yovokome	Muenchen	119922267	0.027272727	330	321	PASS	C2-C3
SRR13633809	8	d	1,2	Muenchen	Muenchen	Muenchen			83	Muenchen	environmentalother	comminuted chicken	d	1,2	6,8	Muenchen	Muenchen|Virginia|Manhattan|Yovokome	Muenchen	3601647004	0.024242424	330	322	PASS	C2-C3
SRR13643456	8	d	1,2	Muenchen	Muenchen	Muenchen			83	Muenchen	environmentalother	comminuted beef	d	1,2	6,8	Muenchen	Muenchen|Virginia|Manhattan|Yovokome	Muenchen	119922267	0.027272727	330	321	PASS	C2-C3
SRR13645898	8	d	1,2	Muenchen	Muenchen	Muenchen			82	Muenchen	clinical	human	d	1,2	6,8	Muenchen	Muenchen|Virginia|Manhattan|Yovokome	Muenchen	18888484	0.018181818	330	324	PASS	C2-C3
SRR13665117	8	d	1,2	Muenchen	Muenchen	Muenchen			83	Muenchen	clinical	stool	d	1,2	6,8	Muenchen	Muenchen|Virginia|Manhattan|Yovokome	Muenchen	119922267	0.027272727	330	321	PASS	C2-C3
SRR13665119	8	d	1,2	Muenchen	Muenchen	Muenchen			83	Muenchen	clinical	stool	d	1,2	6,8	Muenchen	Muenchen|Virginia|Manhattan|Yovokome	Muenchen	119922267	0.027272727	330	321	PASS	C2-C3
SRR13670680	8	d	1,2	Muenchen	Muenchen	Muenchen			112	Muenchen	clinical	stool	d	1,2	6,8	Muenchen	Muenchen|Virginia|Manhattan|Yovokome	Muenchen	NA	0.027272727	329	321	PASS	C2-C3
SRR13717520	8	d	1,2	Muenchen	Muenchen	Muenchen			112	Muenchen	environmentalother	Product-Raw-Ground, Comminuted or Otherwise Nonintact-Pork	d	1,2	6,8	Muenchen	Muenchen|Virginia|Manhattan|Yovokome	Muenchen	2245737877	0.015151515	330	325	PASS	C2-C3
SRR13738919	8	d	1,2	Muenchen	Muenchen	Muenchen			83	Muenchen	environmentalother	Animal-Swine-Sow (cecal)	d	1,2	6,8	Muenchen	Muenchen|Virginia|Manhattan|Yovokome	Muenchen	119922267	0.027272727	330	321	PASS	C2-C3
SRR13761567	8	d	1,2	Muenchen	Muenchen	Muenchen			83	Muenchen	clinical	blood	d	1,2	6,8	Muenchen	Muenchen|Virginia|Manhattan|Yovokome	Muenchen	119922267	0.027272727	330	321	PASS	C2-C3
SRR13761858	8	d	1,2	Muenchen	Muenchen	Muenchen			83	Muenchen	clinical	blood	d	1,2	6,8	Muenchen	Muenchen|Virginia|Manhattan|Yovokome	Muenchen	1651767759	0.027272727	330	321	PASS	C2-C3
SRR13763221	8	d	1,2	Muenchen	Muenchen	Muenchen			83	Muenchen	clinical	blood	d	1,2	6,8	Muenchen	Muenchen|Virginia|Manhattan|Yovokome	Muenchen	119922267	0.027272727	330	321	PASS	C2-C3
SRR13764458	8	d	1,2	Muenchen	Muenchen	Muenchen			83	Muenchen	clinical	blood	d	1,2	6,8	Muenchen	Muenchen|Virginia|Manhattan|Yovokome	Muenchen	119922267	0.027272727	330	321	PASS	C2-C3
SRR13772137	8	d	1,2	Muenchen	Muenchen	Muenchen			83	Muenchen	clinical	human	d	1,2	6,8	Muenchen	Muenchen|Virginia|Manhattan|Yovokome	Muenchen	119922267	0.027272727	330	321	PASS	C2-C3
SRR13784874	8	d	1,2	Muenchen	Muenchen	Muenchen			83	Muenchen	environmentalother	comminuted beef	d	1,2	6,8	Muenchen	Muenchen|Virginia|Manhattan|Yovokome	Muenchen	119922267	0.027272727	330	321	PASS	C2-C3
SRR13785950	8	d	1,2	Muenchen	Muenchen	Muenchen			82	Muenchen	clinical	human	d	1,2	6,8	Muenchen	Muenchen|Virginia|Manhattan|Yovokome	Muenchen	18888484	0.018181818	330	324	PASS	C2-C3
SRR13790722	8	d	1,2	Muenchen	Muenchen	Muenchen			112	Muenchen	environmentalother	Animal-Swine-Sow (cecal)	d	1,2	6,8	Muenchen	Muenchen|Virginia|Manhattan|Yovokome	Muenchen	2245737877	0.015151515	330	325	PASS	C2-C3
SRR13790729	8	d	1,2	Muenchen	Muenchen	Muenchen			83	Muenchen	environmentalother	Animal-Calf-Non Formula-fed Veal (cecal)	d	1,2	6,8	Muenchen	Muenchen|Virginia|Manhattan|Yovokome	Muenchen	119922267	0.027272727	330	321	PASS	C2-C3
SRR13811302	8	d	1,2	Muenchen	Muenchen	Muenchen			2870	Muenchen	clinical	stool	d	1,2	6,8	Muenchen	Muenchen|Virginia|Manhattan|Yovokome	Muenchen	972674900	0.039393939	330	317	PASS	C2-C3
SRR13811795	8	d	1,2	Muenchen	Muenchen	Muenchen			3627	Muenchen	clinical	stool	d	1,2	6,8	Muenchen	Muenchen|Virginia|Manhattan|Yovokome	Muenchen	119922267	0.027272727	330	321	PASS	C2-C3
SRR13826947	8	d	1,2	Muenchen	Muenchen	Muenchen			3627	Muenchen	clinical	stool	d	1,2	6,8	Muenchen	Muenchen|Virginia|Manhattan|Yovokome	Muenchen	119922267	0.027272727	330	321	PASS	C2-C3
SRR13827053	8	d	1,2	Muenchen	Muenchen	Muenchen			3627	Muenchen	clinical	stool	d	1,2	6,8	Muenchen	Muenchen|Virginia|Manhattan|Yovokome	Muenchen	119922267	0.027272727	330	321	PASS	C2-C3
SRR1384783	8	d	1,2	Muenchen	Muenchen	Muenchen			-	Muenchen	environmentalother	environmental swab	d	1,2	6,8	Muenchen	Muenchen|Virginia|Manhattan|Yovokome	Muenchen	2245737877	0.015151515	330	325	PASS	C2-C3
SRR13849707	8	d	1,2	Muenchen	Muenchen	Muenchen			3627	Muenchen	clinical	stool	d	1,2	6,8	Muenchen	Muenchen|Virginia|Manhattan|Yovokome	Muenchen	119922267	0.027272727	330	321	PASS	C2-C3
SRR13849715	8	d	1,2	Muenchen	Muenchen	Muenchen			1567	Muenchen	clinical	stool	d	1,2	6,8	Muenchen	Muenchen|Virginia|Manhattan|Yovokome	Muenchen	133755389	0.051515152	330	313	PASS	C2-C3
SRR13849861	8	d	1,2	Muenchen	Muenchen	Muenchen			3627	Muenchen	clinical	stool	d	1,2	6,8	Muenchen	Muenchen|Virginia|Manhattan|Yovokome	Muenchen	119922267	0.027272727	330	321	PASS	C2-C3
SRR13856008	8	d	1,2	Muenchen	Muenchen	Muenchen			3627	Muenchen	clinical	stool	d	1,2	6,8	Muenchen	Muenchen|Virginia|Manhattan|Yovokome	Muenchen	119922267	0.027272727	330	321	PASS	C2-C3
SRR13856200	8	d	1,2	Muenchen	Muenchen	Muenchen			3627	Muenchen	clinical	stool	d	1,2	6,8	Muenchen	Muenchen|Virginia|Manhattan|Yovokome	Muenchen	119922267	0.027272727	330	321	PASS	C2-C3
SRR13856214	8	d	1,2	Muenchen	Muenchen	Muenchen			112	Muenchen	clinical	stool	d	1,2	6,8	Muenchen	Muenchen|Virginia|Manhattan|Yovokome	Muenchen	2267746180	0.021212121	330	323	PASS	C2-C3
SRR13856221	8	d	1,2	Muenchen	Muenchen	Muenchen			112	Muenchen	clinical	stool	d	1,2	6,8	Muenchen	Muenchen|Virginia|Manhattan|Yovokome	Muenchen	2267746180	0.021212121	330	323	PASS	C2-C3
SRR13856230	8	d	1,2	Muenchen	Muenchen	Muenchen			83	Muenchen	clinical	stool	d	1,2	6,8	Muenchen	Muenchen|Virginia|Manhattan|Yovokome	Muenchen	119922267	0.027272727	330	321	PASS	C2-C3
SRR13856250	8	d	1,2	Muenchen	Muenchen	Muenchen			3627	Muenchen	clinical	stool	d	1,2	6,8	Muenchen	Muenchen|Virginia|Manhattan|Yovokome	Muenchen	119922267	0.027272727	330	321	PASS	C2-C3
SRR13856890	8	d	1,2	Muenchen	Muenchen	Muenchen			112	Muenchen	clinical	stool	d	1,2	6,8	Muenchen	Muenchen|Virginia|Manhattan|Yovokome	Muenchen	2267746180	0.021212121	330	323	PASS	C2-C3
SRR13858286	8	d	1,2	Muenchen	Muenchen	Muenchen			1567	Muenchen	clinical	stool	d	1,2	6,8	Muenchen	Muenchen|Virginia|Manhattan|Yovokome	Muenchen	NA	0.015151515	329	325	PASS	C2-C3
SRR13858317	8	d	1,2	Muenchen	Muenchen	Muenchen			83	Muenchen	environmentalother	Animal-Swine-Sow (cecal)	d	1,2	6,8	Muenchen	Muenchen|Virginia|Manhattan|Yovokome	Muenchen	119922267	0.027272727	330	321	PASS	C2-C3
SRR13866115	8	d	1,2	Muenchen	Muenchen	Muenchen			112	Muenchen	clinical	stool	d	1,2	6,8	Muenchen	Muenchen|Virginia|Manhattan|Yovokome	Muenchen	3488768337	0.027272727	330	321	PASS	C2-C3
SRR13866126	8	d	1,2	Muenchen	Muenchen	Muenchen			83	Muenchen	clinical	stool	d	1,2	6,8	Muenchen	Muenchen|Virginia|Manhattan|Yovokome	Muenchen	1651767759	0.027272727	330	321	PASS	C2-C3
SRR13866657	8	d	1,2	Muenchen	Muenchen	Muenchen			112	Muenchen	clinical	stool	d	1,2	6,8	Muenchen	Muenchen|Virginia|Manhattan|Yovokome	Muenchen	3488768337	0.027272727	330	321	PASS	C2-C3
SRR13933733	8	d	1,2	Muenchen	Muenchen	Muenchen			82	Muenchen	clinical	stool	d	1,2	6,8	Muenchen	Muenchen|Virginia|Manhattan|Yovokome	Muenchen	1097939919	0.018181818	330	324	PASS	C2-C3
SRR13934544	8	d	1,2	Muenchen	Muenchen	Muenchen			83	Muenchen	clinical	stool	d	1,2	6,8	Muenchen	Muenchen|Virginia|Manhattan|Yovokome	Muenchen	119922267	0.027272727	330	321	PASS	C2-C3
SRR13978103	8	d	1,2	Muenchen	Muenchen	Muenchen			83	Muenchen	clinical	stool	d	1,2	6,8	Muenchen	Muenchen|Virginia|Manhattan|Yovokome	Muenchen	1651767759	0.027272727	330	321	PASS	C2-C3
SRR13978655	8	d	1,2	Muenchen	Muenchen	Muenchen			3627	Muenchen	clinical	stool	d	1,2	6,8	Muenchen	Muenchen|Virginia|Manhattan|Yovokome	Muenchen	119922267	0.027272727	330	321	PASS	C2-C3
SRR13979427	8	d	1,2	Muenchen	Muenchen	Muenchen			83	Muenchen	clinical	stool	d	1,2	6,8	Muenchen	Muenchen|Virginia|Manhattan|Yovokome	Muenchen	1651767759	0.027272727	330	321	PASS	C2-C3
SRR13980376	8	d	1,2	Muenchen	Muenchen	Muenchen			112	Muenchen	clinical	stool	d	1,2	6,8	Muenchen	Muenchen|Virginia|Manhattan|Yovokome	Muenchen	1662825328	0.03030303	330	320	PASS	C2-C3
SRR13994896	8	d	1,2	Muenchen	Muenchen	Muenchen			83	Muenchen	environmentalother	Comminuted Turkey	d	1,2	6,8	Muenchen	Muenchen|Virginia|Manhattan|Yovokome	Muenchen	3601647004	0.024242424	330	322	PASS	C2-C3
SRR13998236	8	d	1,2	Muenchen	Muenchen	Muenchen			83	Muenchen	environmentalother	ground turkey	d	1,2	6,8	Muenchen	Muenchen|Virginia|Manhattan|Yovokome	Muenchen	1651767759	0.027272727	330	321	PASS	C2-C3
SRR13998273	8	d	1,2	Muenchen	Muenchen	Muenchen			83	Muenchen	environmentalother	comminuted beef	d	1,2	6,8	Muenchen	Muenchen|Virginia|Manhattan|Yovokome	Muenchen	119922267	0.027272727	330	321	PASS	C2-C3
SRR13998298	8	d	1,2	Muenchen	Muenchen	Muenchen			83	Muenchen	environmentalother	Comminuted Turkey	d	1,2	6,8	Muenchen	Muenchen|Virginia|Manhattan|Yovokome	Muenchen	119922267	0.027272727	330	321	PASS	C2-C3
SRR13998376	8	d	1,2	Muenchen	Muenchen	Muenchen			83	Muenchen	clinical	stool	d	1,2	6,8	Muenchen	Muenchen|Virginia|Manhattan|Yovokome	Muenchen	119922267	0.027272727	330	321	PASS	C2-C3
SRR14009325	8	d	1,2	Muenchen	Muenchen	Muenchen			83	Muenchen	clinical	stool	d	1,2	6,8	Muenchen	Muenchen|Virginia|Manhattan|Yovokome	Muenchen	119922267	0.027272727	330	321	PASS	C2-C3
SRR14028023	8	d	1,2	Muenchen	Muenchen	Muenchen			83	Muenchen	clinical	stool	d	1,2	6,8	Muenchen	Muenchen|Virginia|Manhattan|Yovokome	Muenchen	3601647004	0.024242424	330	322	PASS	C2-C3
SRR14028035	8	d	1,2	Muenchen	Muenchen	Muenchen			83	Muenchen	clinical	stool	d	1,2	6,8	Muenchen	Muenchen|Virginia|Manhattan|Yovokome	Muenchen	119922267	0.027272727	330	321	PASS	C2-C3
SRR14028676	8	d	1,2	Muenchen	Muenchen	Muenchen			112	Muenchen	clinical	stool	d	1,2	6,8	Muenchen	Muenchen|Virginia|Manhattan|Yovokome	Muenchen	1662825328	0.03030303	330	320	PASS	C2-C3
SRR14029651	8	d	1,2	Muenchen	Muenchen	Muenchen			83	Muenchen	environmentalother	Product-Raw-Ground, Comminuted or Otherwise Nonintact-Pork	d	1,2	6,8	Muenchen	Muenchen|Virginia|Manhattan|Yovokome	Muenchen	119922267	0.027272727	330	321	PASS	C2-C3
SRR14049373	8	d	1,2	Muenchen	Muenchen	Muenchen			83	Muenchen	clinical	stool	d	1,2	6,8	Muenchen	Muenchen|Virginia|Manhattan|Yovokome	Muenchen	1651767759	0.027272727	330	321	PASS	C2-C3
SRR14054423	8	d	1,2	Muenchen	Muenchen	Muenchen			83	Muenchen	clinical	human	d	1,2	6,8	Muenchen	Muenchen|Virginia|Manhattan|Yovokome	Muenchen	119922267	0.027272727	330	321	PASS	C2-C3
SRR14083873	8	d	1,2	Muenchen	Muenchen	Muenchen			83	Muenchen	clinical	stool	d	1,2	6,8	Muenchen	Muenchen|Virginia|Manhattan|Yovokome	Muenchen	119922267	0.027272727	330	321	PASS	C2-C3
SRR14086934	8	d	1,2	Muenchen	Muenchen	Muenchen			82	Muenchen	clinical	human	d	1,2	6,8	Muenchen	Muenchen|Virginia|Manhattan|Yovokome	Muenchen	18888484	0.018181818	330	324	PASS	C2-C3
SRR14097932	8	d	1,2	Muenchen	Muenchen	Muenchen			83	Muenchen	environmentalother	Animal-Swine-Sow (cecal)	d	1,2	6,8	Muenchen	Muenchen|Virginia|Manhattan|Yovokome	Muenchen	119922267	0.027272727	330	321	PASS	C2-C3
SRR1411147	8	d	1,2	Muenchen	Muenchen	Muenchen			1567	Muenchen	clinical	NULL	d	1,2	6,8	Muenchen	Muenchen|Virginia|Manhattan|Yovokome	Muenchen	133755389	0.051515152	330	313	PASS	C2-C3
SRR14136834	8	d	1,2	Muenchen	Muenchen	Muenchen			82	Muenchen	clinical	human	d	1,2	6,8	Muenchen	Muenchen|Virginia|Manhattan|Yovokome	Muenchen	18888484	0.018181818	330	324	PASS	C2-C3
SRR14153543	8	d	1,2	Muenchen	Muenchen	Muenchen			83	Muenchen	clinical	stool	d	1,2	6,8	Muenchen	Muenchen|Virginia|Manhattan|Yovokome	Muenchen	119922267	0.027272727	330	321	PASS	C2-C3
SRR14198891	8	d	1,2	Muenchen	Muenchen	Muenchen			112	Muenchen	clinical	stool	d	1,2	6,8	Muenchen	Muenchen|Virginia|Manhattan|Yovokome	Muenchen	1662825328	0.03030303	330	320	PASS	C2-C3
SRR14203710	8	d	1,2	Muenchen	Muenchen	Muenchen			83	Muenchen	environmentalother	animal-cattle-heifer	d	1,2	6,8	Muenchen	Muenchen|Virginia|Manhattan|Yovokome	Muenchen	119922267	0.027272727	330	321	PASS	C2-C3
SRR14214454	8	d	1,2	Muenchen	Muenchen	Muenchen			1567	Muenchen	clinical	stool	d	1,2	6,8	Muenchen	Muenchen|Virginia|Manhattan|Yovokome	Muenchen	133755389	0.051515152	330	313	PASS	C2-C3
SRR14255476	8	d	1,2	Muenchen	Muenchen	Muenchen			6117	Muenchen	clinical	stool	d	1,2	6,8	Muenchen	Muenchen|Virginia|Manhattan|Yovokome	Muenchen	2245737877	0.015151515	330	325	PASS	C2-C3
SRR14269095	8	d	1,2	Muenchen	Muenchen	Muenchen			83	Muenchen	environmentalother	product-raw-intact-beef	d	1,2	6,8	Muenchen	Muenchen|Virginia|Manhattan|Yovokome	Muenchen	119922267	0.027272727	330	321	PASS	C2-C3
SRR1427702	8	d	1,2	Muenchen	Muenchen	Muenchen			2312	Muenchen	environmentalother	cumin seed	d	1,2	6,8	Muenchen	Muenchen|Virginia|Manhattan|Yovokome	Muenchen	3138491238	0.03030303	330	320	PASS	C2-C3
SRR14284280	8	d	1,2	Muenchen	Muenchen	Muenchen			83	Muenchen	clinical	stool	d	1,2	6,8	Muenchen	Muenchen|Virginia|Manhattan|Yovokome	Muenchen	119922267	0.027272727	330	321	PASS	C2-C3
SRR14338580	8	d	1,2	Muenchen	Muenchen	Muenchen			83	Muenchen	clinical	stool	d	1,2	6,8	Muenchen	Muenchen|Virginia|Manhattan|Yovokome	Muenchen	1651767759	0.027272727	330	321	PASS	C2-C3
SRR14354879	8	d	1,2	Muenchen	Muenchen	Muenchen			83	Muenchen	environmentalother	Comminuted Turkey	d	1,2	6,8	Muenchen	Muenchen|Virginia|Manhattan|Yovokome	Muenchen	1651767759	0.027272727	330	321	PASS	C2-C3
SRR14360235	8	d	1,2	Muenchen	Muenchen	Muenchen			83	Muenchen	clinical	urine	d	1,2	6,8	Muenchen	Muenchen|Virginia|Manhattan|Yovokome	Muenchen	119922267	0.027272727	330	321	PASS	C2-C3
SRR14361564	8	d	1,2	Muenchen	Muenchen	Muenchen			112	Muenchen	clinical	urine	d	1,2	6,8	Muenchen	Muenchen|Virginia|Manhattan|Yovokome	Muenchen	2535345453	0.009090909	330	327	PASS	C2-C3
SRR14370509	8	d	1,2	Muenchen	Muenchen	Muenchen			83	Muenchen	environmentalother	Comminuted Turkey	d	1,2	6,8	Muenchen	Muenchen|Virginia|Manhattan|Yovokome	Muenchen	1651767759	0.027272727	330	321	PASS	C2-C3
SRR14371909	8	d	1,2	Muenchen	Muenchen	Muenchen			112	Muenchen	environmentalother	Product-Raw-Ground, Comminuted or Otherwise Nonintact-Pork	d	1,2	6,8	Muenchen	Muenchen|Virginia|Manhattan|Yovokome	Muenchen	4016322471	0.018181818	330	324	PASS	C2-C3
SRR14421756	8	d	1,2	Muenchen	Muenchen	Muenchen			83	Muenchen	environmentalother	Product-Raw-Ground, Comminuted or Otherwise Nonintact-Pork	d	1,2	6,8	Muenchen	Muenchen|Virginia|Manhattan|Yovokome	Muenchen	119922267	0.027272727	330	321	PASS	C2-C3
SRR14421776	8	d	1,2	Muenchen	Muenchen	Muenchen			83	Muenchen	environmentalother	Animal-Cattle-Beef Cow (cecal)	d	1,2	6,8	Muenchen	Muenchen|Virginia|Manhattan|Yovokome	Muenchen	1651767759	0.027272727	330	321	PASS	C2-C3
SRR14455322	8	d	1,2	Muenchen	Muenchen	Muenchen			83	Muenchen	environmentalother	Product-Raw-Ground, Comminuted or Otherwise Nonintact-Pork	d	1,2	6,8	Muenchen	Muenchen|Virginia|Manhattan|Yovokome	Muenchen	119922267	0.027272727	330	321	PASS	C2-C3
SRR14460638	8	d	1,2	Muenchen	Muenchen	Muenchen			83	Muenchen	clinical	urine	d	1,2	6,8	Muenchen	Muenchen|Virginia|Manhattan|Yovokome	Muenchen	119922267	0.027272727	330	321	PASS	C2-C3
SRR14460646	8	d	1,2	Muenchen	Muenchen	Muenchen			3627	Muenchen	clinical	urine	d	1,2	6,8	Muenchen	Muenchen|Virginia|Manhattan|Yovokome	Muenchen	119922267	0.027272727	330	321	PASS	C2-C3
SRR14460680	8	d	1,2	Muenchen	Muenchen	Muenchen			83	Muenchen	clinical	urine	d	1,2	6,8	Muenchen	Muenchen|Virginia|Manhattan|Yovokome	Muenchen	119922267	0.027272727	330	321	PASS	C2-C3
SRR14460690	8	d	1,2	Muenchen	Muenchen	Muenchen			83	Muenchen	clinical	urine	d	1,2	6,8	Muenchen	Muenchen|Virginia|Manhattan|Yovokome	Muenchen	119922267	0.027272727	330	321	PASS	C2-C3
SRR14460733	8	d	1,2	Muenchen	Muenchen	Muenchen			83	Muenchen	clinical	urine	d	1,2	6,8	Muenchen	Muenchen|Virginia|Manhattan|Yovokome	Muenchen	119922267	0.027272727	330	321	PASS	C2-C3
SRR14465998	8	d	1,2	Muenchen	Muenchen	Muenchen			112	Muenchen	clinical	NULL	d	1,2	6,8	Muenchen	Muenchen|Virginia|Manhattan|Yovokome	Muenchen	2076963501	0.015151515	330	325	PASS	C2-C3
SRR14503788	8	d	1,2	Muenchen	Muenchen	Muenchen			83	Muenchen	environmentalother	Comminuted Turkey	d	1,2	6,8	Muenchen	Muenchen|Virginia|Manhattan|Yovokome	Muenchen	1651767759	0.027272727	330	321	PASS	C2-C3
SRR14512765	8	d	1,2	Muenchen	Muenchen	Muenchen			83	Muenchen	environmentalother	Animal-Swine-Sow (cecal)	d	1,2	6,8	Muenchen	Muenchen|Virginia|Manhattan|Yovokome	Muenchen	119922267	0.027272727	330	321	PASS	C2-C3
SRR14547475	8	d	1,2	Muenchen	Muenchen	Muenchen			83	Muenchen	environmentalother	Comminuted Turkey	d	1,2	6,8	Muenchen	Muenchen|Virginia|Manhattan|Yovokome	Muenchen	1651767759	0.027272727	330	321	PASS	C2-C3
SRR14563167	8	d	1,2	Muenchen	Muenchen	Muenchen			112	Muenchen	environmentalother	Product-Raw-Intact-Pork	d	1,2	6,8	Muenchen	Muenchen|Virginia|Manhattan|Yovokome	Muenchen	1032214664	0.021212121	330	323	PASS	C2-C3
SRR14608289	8	d	1,2	Muenchen	Muenchen	Muenchen			83	Muenchen	environmentalother	Comminuted Turkey	d	1,2	6,8	Muenchen	Muenchen|Virginia|Manhattan|Yovokome	Muenchen	1651767759	0.027272727	330	321	PASS	C2-C3
SRR14651356	8	d	1,2	Muenchen	Muenchen	Muenchen			112	Muenchen	clinical	human	d	1,2	6,8	Muenchen	Muenchen|Virginia|Manhattan|Yovokome	Muenchen	133755389	0.051515152	330	313	PASS	C2-C3
SRR14651703	8	d	1,2	Muenchen	Muenchen	Muenchen			82	Muenchen	clinical	human	d	1,2	6,8	Muenchen	Muenchen|Virginia|Manhattan|Yovokome	Muenchen	18888484	0.018181818	330	324	PASS	C2-C3
SRR14792254	8	d	1,2	Muenchen	Muenchen	Muenchen			83	Muenchen	environmentalother	Comminuted Turkey	d	1,2	6,8	Muenchen	Muenchen|Virginia|Manhattan|Yovokome	Muenchen	3601647004	0.024242424	330	322	PASS	C2-C3
SRR14792687	8	d	1,2	Muenchen	Muenchen	Muenchen			83	Muenchen	clinical	NULL	d	1,2	6,8	Muenchen	Muenchen|Virginia|Manhattan|Yovokome	Muenchen	119922267	0.027272727	330	321	PASS	C2-C3
SRR14792736	8	d	1,2	Muenchen	Muenchen	Muenchen			83	Muenchen	environmentalother	Comminuted Turkey	d	1,2	6,8	Muenchen	Muenchen|Virginia|Manhattan|Yovokome	Muenchen	1651767759	0.027272727	330	321	PASS	C2-C3
SRR14848873	8	d	1,2	Muenchen	Muenchen	Muenchen			83	Muenchen	clinical	NULL	d	1,2	6,8	Muenchen	Muenchen|Virginia|Manhattan|Yovokome	Muenchen	4224259980	0.021212121	330	323	PASS	C2-C3
SRR14848878	8	d	1,2	Muenchen	Muenchen	Muenchen			83	Muenchen	clinical	NULL	d	1,2	6,8	Muenchen	Muenchen|Virginia|Manhattan|Yovokome	Muenchen	119922267	0.027272727	330	321	PASS	C2-C3
SRR14848888	8	d	1,2	Muenchen	Muenchen	Muenchen			112	Muenchen	clinical	NULL	d	1,2	6,8	Muenchen	Muenchen|Virginia|Manhattan|Yovokome	Muenchen	1537047193	0.039393939	330	317	PASS	C2-C3
SRR14855945	8	d	1,2	Muenchen	Muenchen	Muenchen			112	Muenchen	environmentalother	Product-Raw-Ground, Comminuted or Otherwise Nonintact-Pork	d	1,2	6,8	Muenchen	Muenchen|Virginia|Manhattan|Yovokome	Muenchen	4053428687	0.03030303	330	320	PASS	C2-C3
SRR14861864	8	d	1,2	Muenchen	Muenchen	Muenchen			3627	Muenchen	clinical	NULL	d	1,2	6,8	Muenchen	Muenchen|Virginia|Manhattan|Yovokome	Muenchen	119922267	0.027272727	330	321	PASS	C2-C3
SRR14861865	8	d	1,2	Muenchen	Muenchen	Muenchen			112	Muenchen	clinical	NULL	d	1,2	6,8	Muenchen	Muenchen|Virginia|Manhattan|Yovokome	Muenchen	973033842	0.018181818	330	324	PASS	C2-C3
SRR14861873	8	d	1,2	Muenchen	Muenchen	Muenchen			112	Muenchen	clinical	NULL	d	1,2	6,8	Muenchen	Muenchen|Virginia|Manhattan|Yovokome	Muenchen	973033842	0.018181818	330	324	PASS	C2-C3
SRR15000270	8	d	1,2	Muenchen	Muenchen	Muenchen			112	Muenchen	environmentalother	03C Raw Product Not Ground-Trimmings	d	1,2	6,8	Muenchen	Muenchen|Virginia|Manhattan|Yovokome	Muenchen	1905289615	0.03030303	330	320	PASS	C2-C3
SRR15017541	8	d	1,2	Muenchen	Muenchen	Muenchen			112	Muenchen	environmentalother	03C Raw Product Not Ground-Trimmings	d	1,2	6,8	Muenchen	Muenchen|Virginia|Manhattan|Yovokome	Muenchen	1905289615	0.03030303	330	320	PASS	C2-C3
SRR15017598	8	d	1,2	Muenchen	Muenchen	Muenchen			112	Muenchen	environmentalother	comminuted beef	d	1,2	6,8	Muenchen	Muenchen|Virginia|Manhattan|Yovokome	Muenchen	1905289615	0.03030303	330	320	PASS	C2-C3
SRR15017615	8	d	1,2	Muenchen	Muenchen	Muenchen			112	Muenchen	environmentalother	03C Raw Product Not Ground-Trimmings	d	1,2	6,8	Muenchen	Muenchen|Virginia|Manhattan|Yovokome	Muenchen	1905289615	0.03030303	330	320	PASS	C2-C3
SRR15048032	8	d	1,2	Muenchen	Muenchen	Muenchen			83	Muenchen	environmentalother	product-raw-intact-beef	d	1,2	6,8	Muenchen	Muenchen|Virginia|Manhattan|Yovokome	Muenchen	119922267	0.027272727	330	321	PASS	C2-C3
SRR15064718	8	d	1,2	Muenchen	Muenchen	Muenchen			83	Muenchen	environmentalother	Animal-Cattle-Steer (cecal)	d	1,2	6,8	Muenchen	Muenchen|Virginia|Manhattan|Yovokome	Muenchen	119922267	0.027272727	330	321	PASS	C2-C3
SRR15111401	8	d	1,2	Muenchen	Muenchen	Muenchen			83	Muenchen	environmentalother	Animal-Cattle-Dairy Cow (cecal)	d	1,2	6,8	Muenchen	Muenchen|Virginia|Manhattan|Yovokome	Muenchen	119922267	0.027272727	330	321	PASS	C2-C3
SRR15135743	8	d	1,2	Muenchen	Muenchen	Muenchen			83	Muenchen	environmentalother	product-raw-intact-beef	d	1,2	6,8	Muenchen	Muenchen|Virginia|Manhattan|Yovokome	Muenchen	119922267	0.027272727	330	321	PASS	C2-C3
SRR15135746	8	d	1,2	Muenchen	Muenchen	Muenchen			83	Muenchen	environmentalother	Animal-Cattle-Heifer (cecal)	d	1,2	6,8	Muenchen	Muenchen|Virginia|Manhattan|Yovokome	Muenchen	119922267	0.027272727	330	321	PASS	C2-C3
SRR1514743	8	d	1,2	Muenchen	Muenchen	Muenchen			2169	Muenchen	environmentalother	feces pheasant	d	1,2	6,8	Muenchen	Muenchen|Virginia|Manhattan|Yovokome	Muenchen	2099289948	0.021212121	330	323	PASS	C2-C3
SRR1515027	8	d	1,2	Muenchen	Muenchen	Muenchen			83	Muenchen	environmentalother	avian carcass rinse water	d	1,2	6,8	Muenchen	Muenchen|Virginia|Manhattan|Yovokome	Muenchen	119922267	0.027272727	330	321	PASS	C2-C3
SRR15178465	8	d	1,2	Muenchen	Muenchen	Muenchen			83	Muenchen	clinical	human	d	1,2	6,8	Muenchen	Muenchen|Virginia|Manhattan|Yovokome	Muenchen	119922267	0.027272727	330	321	PASS	C2-C3
SRR15217079	8	d	1,2	Muenchen	Muenchen	Muenchen			112	Muenchen	environmentalother	Animal-Swine-Sow (cecal)	d	1,2	6,8	Muenchen	Muenchen|Virginia|Manhattan|Yovokome	Muenchen	387145227	0.033333333	330	319	PASS	C2-C3
SRR15254035	8	d	1,2	Muenchen	Muenchen	Muenchen			83	Muenchen	environmentalother	comminuted beef	d	1,2	6,8	Muenchen	Muenchen|Virginia|Manhattan|Yovokome	Muenchen	119922267	0.027272727	330	321	PASS	C2-C3
SRR15276515	8	d	1,2	Muenchen	Muenchen	Muenchen			83	Muenchen	environmentalother	Product-Raw-Ground, Comminuted or Otherwise Nonintact-Pork	d	1,2	6,8	Muenchen	Muenchen|Virginia|Manhattan|Yovokome	Muenchen	119922267	0.027272727	330	321	PASS	C2-C3
SRR15276643	8	d	1,2	Muenchen	Muenchen	Muenchen			83	Muenchen	environmentalother	Product-Raw-Ground, Comminuted or Otherwise Nonintact-Pork	d	1,2	6,8	Muenchen	Muenchen|Virginia|Manhattan|Yovokome	Muenchen	119922267	0.027272727	330	321	PASS	C2-C3
SRR15288878	8	d	1,2	Muenchen	Muenchen	Muenchen			-	Muenchen	environmentalother	Animal-Swine-Sow (cecal)	d	1,2	6,8	Muenchen	Muenchen|Virginia|Manhattan|Yovokome	Muenchen	119922267	0.027272727	330	321	PASS	C2-C3
SRR15299953	8	d	1,2	Muenchen	Muenchen	Muenchen			82	Muenchen	clinical	human	d	1,2	6,8	Muenchen	Muenchen|Virginia|Manhattan|Yovokome	Muenchen	2753092054	0.021212121	330	323	PASS	C2-C3
SRR15309259	8	d	1,2	Muenchen	Muenchen	Muenchen			82	Muenchen	clinical	human	d	1,2	6,8	Muenchen	Muenchen|Virginia|Manhattan|Yovokome	Muenchen	18888484	0.018181818	330	324	PASS	C2-C3
SRR15321326	8	d	1,2	Muenchen	Muenchen	Muenchen			83	Muenchen	environmentalother	comminuted beef	d	1,2	6,8	Muenchen	Muenchen|Virginia|Manhattan|Yovokome	Muenchen	119922267	0.027272727	330	321	PASS	C2-C3
SRR15323614	8	d	1,2	Muenchen	Muenchen	Muenchen			83	Muenchen	environmentalother	comminuted beef	d	1,2	6,8	Muenchen	Muenchen|Virginia|Manhattan|Yovokome	Muenchen	119922267	0.027272727	330	321	PASS	C2-C3
SRR15323975	8	d	1,2	Muenchen	Muenchen	Muenchen			83	Muenchen	environmentalother	Animal-Turkey-Turkey Carcass Sponge	d	1,2	6,8	Muenchen	Muenchen|Virginia|Manhattan|Yovokome	Muenchen	1651767759	0.027272727	330	321	PASS	C2-C3
SRR15323981	8	d	1,2	Muenchen	Muenchen	Muenchen			83	Muenchen	environmentalother	comminuted beef	d	1,2	6,8	Muenchen	Muenchen|Virginia|Manhattan|Yovokome	Muenchen	119922267	0.027272727	330	321	PASS	C2-C3
SRR15334677	8	d	1,2	Muenchen	Muenchen	Muenchen			83	Muenchen	clinical	human	d	1,2	6,8	Muenchen	Muenchen|Virginia|Manhattan|Yovokome	Muenchen	119922267	0.027272727	330	321	PASS	C2-C3
SRR15334735	8	d	1,2	Muenchen	Muenchen	Muenchen			-	Muenchen	environmentalother	other	d	1,2	6,8	Muenchen	Muenchen|Virginia|Manhattan|Yovokome	Muenchen	18888484	0.018181818	330	324	PASS	C2-C3
SRR1535659	8	d	1,2	Muenchen	Muenchen	Muenchen			112	Muenchen	environmentalother	fresh basil	d	1,2	6,8	Muenchen	Muenchen|Virginia|Manhattan|Yovokome	Muenchen	4156441693	0.015151515	330	325	PASS	C2-C3
SRR15361966	8	d	1,2	Muenchen	Muenchen	Muenchen			83	Muenchen	environmentalother	other	d	1,2	6,8	Muenchen	Muenchen|Virginia|Manhattan|Yovokome	Muenchen	119922267	0.027272727	330	321	PASS	C2-C3
SRR15366154	8	d	1,2	Muenchen	Muenchen	Muenchen			82	Muenchen	clinical	human	d	1,2	6,8	Muenchen	Muenchen|Virginia|Manhattan|Yovokome	Muenchen	1725514656	0.03030303	330	320	PASS	C2-C3
SRR15369467	8	d	1,2	Muenchen	Muenchen	Muenchen			112	Muenchen	environmentalother	other	d	1,2	6,8	Muenchen	Muenchen|Virginia|Manhattan|Yovokome	Muenchen	750079426	0.018181818	330	324	PASS	C2-C3
SRR15440578	8	d	1,2	Muenchen	Muenchen	Muenchen			112	Muenchen	environmentalother	Product-Raw-Ground, Comminuted or Otherwise Nonintact-Pork	d	1,2	6,8	Muenchen	Muenchen|Virginia|Manhattan|Yovokome	Muenchen	4053428687	0.03030303	330	320	PASS	C2-C3
SRR1544227	8	d	1,2	Muenchen	Muenchen	Muenchen			112	Muenchen	environmentalother	paprika	d	1,2	6,8	Muenchen	Muenchen|Virginia|Manhattan|Yovokome	Muenchen	1639573924	0.018181818	330	324	PASS	C2-C3
SRR15465807	8	d	1,2	Muenchen	Muenchen	Muenchen			83	Muenchen	environmentalother	Product-Raw-Ground, Comminuted or Otherwise Nonintact-Pork	d	1,2	6,8	Muenchen	Muenchen|Virginia|Manhattan|Yovokome	Muenchen	119922267	0.027272727	330	321	PASS	C2-C3
SRR1548442	8	d	1,2	Muenchen	Muenchen	Muenchen			2795	Muenchen	environmentalother	ground turkey	d	1,2	6,8	Muenchen	Muenchen|Virginia|Manhattan|Yovokome	Muenchen	3601647004	0.024242424	330	322	PASS	C2-C3
SRR15494493	8	d	1,2	Muenchen	Muenchen	Muenchen			83	Muenchen	environmentalother	Animal-Cattle-Steer (cecal)	d	1,2	6,8	Muenchen	Muenchen|Virginia|Manhattan|Yovokome	Muenchen	119922267	0.027272727	330	321	PASS	C2-C3
SRR15495523	8	d	1,2	Muenchen	Muenchen	Muenchen			83	Muenchen	environmentalother	comminuted beef	d	1,2	6,8	Muenchen	Muenchen|Virginia|Manhattan|Yovokome	Muenchen	119922267	0.027272727	330	321	PASS	C2-C3
SRR1553722	8	d	1,2	Muenchen	Muenchen	Muenchen			112	Muenchen	environmentalother	fresh cucumber	d	1,2	6,8	Muenchen	Muenchen|Virginia|Manhattan|Yovokome	Muenchen	2765480117	0.03030303	330	320	PASS	C2-C3
SRR15613684	8	d	1,2	Muenchen	Muenchen	Muenchen			83	Muenchen	environmentalother	Animal-Cattle-Dairy Cow (cecal)	d	1,2	6,8	Muenchen	Muenchen|Virginia|Manhattan|Yovokome	Muenchen	119922267	0.027272727	330	321	PASS	C2-C3
SRR15654775	8	d	1,2	Muenchen	Muenchen	Muenchen			83	Muenchen	environmentalother	Product-Raw-Ground, Comminuted or Otherwise Nonintact-Pork	d	1,2	6,8	Muenchen	Muenchen|Virginia|Manhattan|Yovokome	Muenchen	119922267	0.027272727	330	321	PASS	C2-C3
SRR15664935	8	d	1,2	Muenchen	Muenchen	Muenchen			112	Muenchen	environmentalother	environmental	d	1,2	6,8	Muenchen	Muenchen|Virginia|Manhattan|Yovokome	Muenchen	3369707649	0.015151515	330	325	PASS	C2-C3
SRR15664948	8	d	1,2	Muenchen	Muenchen	Muenchen			112	Muenchen	environmentalother	environmental	d	1,2	6,8	Muenchen	Muenchen|Virginia|Manhattan|Yovokome	Muenchen	3369707649	0.015151515	330	325	PASS	C2-C3
SRR15664952	8	d	1,2	Muenchen	Muenchen	Muenchen			112	Muenchen	environmentalother	environmental	d	1,2	6,8	Muenchen	Muenchen|Virginia|Manhattan|Yovokome	Muenchen	3369707649	0.015151515	330	325	PASS	C2-C3
SRR15664961	8	d	1,2	Muenchen	Muenchen	Muenchen			112	Muenchen	environmentalother	environmental	d	1,2	6,8	Muenchen	Muenchen|Virginia|Manhattan|Yovokome	Muenchen	3369707649	0.015151515	330	325	PASS	C2-C3
SRR15664965	8	d	1,2	Muenchen	Muenchen	Muenchen			112	Muenchen	environmentalother	environmental	d	1,2	6,8	Muenchen	Muenchen|Virginia|Manhattan|Yovokome	Muenchen	3369707649	0.015151515	330	325	PASS	C2-C3
SRR15664966	8	d	1,2	Muenchen	Muenchen	Muenchen			112	Muenchen	environmentalother	environmental	d	1,2	6,8	Muenchen	Muenchen|Virginia|Manhattan|Yovokome	Muenchen	3369707649	0.015151515	330	325	PASS	C2-C3
SRR15664968	8	d	1,2	Muenchen	Muenchen	Muenchen			112	Muenchen	environmentalother	environmental	d	1,2	6,8	Muenchen	Muenchen|Virginia|Manhattan|Yovokome	Muenchen	2564404403	0.021212121	330	323	PASS	C2-C3
SRR15664971	8	d	1,2	Muenchen	Muenchen	Muenchen			112	Muenchen	environmentalother	environmental	d	1,2	6,8	Muenchen	Muenchen|Virginia|Manhattan|Yovokome	Muenchen	3369707649	0.015151515	330	325	PASS	C2-C3
SRR15664973	8	d	1,2	Muenchen	Muenchen	Muenchen			112	Muenchen	environmentalother	environmental	d	1,2	6,8	Muenchen	Muenchen|Virginia|Manhattan|Yovokome	Muenchen	3369707649	0.015151515	330	325	PASS	C2-C3
SRR15664974	8	d	1,2	Muenchen	Muenchen	Muenchen			112	Muenchen	environmentalother	environmental	d	1,2	6,8	Muenchen	Muenchen|Virginia|Manhattan|Yovokome	Muenchen	3369707649	0.015151515	330	325	PASS	C2-C3
SRR15664975	8	d	1,2	Muenchen	Muenchen	Muenchen			112	Muenchen	environmentalother	environmental	d	1,2	6,8	Muenchen	Muenchen|Virginia|Manhattan|Yovokome	Muenchen	3369707649	0.015151515	330	325	PASS	C2-C3
SRR15664977	8	d	1,2	Muenchen	Muenchen	Muenchen			112	Muenchen	environmentalother	environmental	d	1,2	6,8	Muenchen	Muenchen|Virginia|Manhattan|Yovokome	Muenchen	3369707649	0.015151515	330	325	PASS	C2-C3
SRR15664981	8	d	1,2	Muenchen	Muenchen	Muenchen			8791	Muenchen	environmentalother	environmental	d	1,2	6,8	Muenchen	Muenchen|Virginia|Manhattan|Yovokome	Muenchen	1929030579	0.015151515	330	325	PASS	C2-C3
SRR15680773	8	d	1,2	Muenchen	Muenchen	Muenchen			83	Muenchen	environmentalother	comminuted beef	d	1,2	6,8	Muenchen	Muenchen|Virginia|Manhattan|Yovokome	Muenchen	119922267	0.027272727	330	321	PASS	C2-C3
SRR15680787	8	d	1,2	Muenchen	Muenchen	Muenchen			83	Muenchen	environmentalother	comminuted beef	d	1,2	6,8	Muenchen	Muenchen|Virginia|Manhattan|Yovokome	Muenchen	119922267	0.027272727	330	321	PASS	C2-C3
SRR15692425	8	d	1,2	Muenchen	Muenchen	Muenchen			83	Muenchen	environmentalother	03C Raw Product Not Ground-Boneless Cuts	d	1,2	6,8	Muenchen	Muenchen|Virginia|Manhattan|Yovokome	Muenchen	119922267	0.027272727	330	321	PASS	C2-C3
SRR15744460	8	d	1,2	Muenchen	Muenchen	Muenchen			83	Muenchen	environmentalother	Animal-Cattle-Dairy Cow (cecal)	d	1,2	6,8	Muenchen	Muenchen|Virginia|Manhattan|Yovokome	Muenchen	119922267	0.027272727	330	321	PASS	C2-C3
SRR1584378	8	d	1,2	Muenchen	Muenchen	Muenchen			112	Muenchen	environmentalother	serrano pepper	d	1,2	6,8	Muenchen	Muenchen|Virginia|Manhattan|Yovokome	Muenchen	1635459164	0.018181818	330	324	PASS	C2-C3
SRR1588674	8	d	1,2	Muenchen	Muenchen	Muenchen			83	Muenchen	environmentalother	chicken breast	d	1,2	6,8	Muenchen	Muenchen|Virginia|Manhattan|Yovokome	Muenchen	119922267	0.027272727	330	321	PASS	C2-C3
SRR15916310	8	d	1,2	Muenchen	Muenchen	Muenchen			83	Muenchen	environmentalother	03C Raw Product Not Ground-Trimmings	d	1,2	6,8	Muenchen	Muenchen|Virginia|Manhattan|Yovokome	Muenchen	119922267	0.027272727	330	321	PASS	C2-C3
SRR15916311	8	d	1,2	Muenchen	Muenchen	Muenchen			83	Muenchen	environmentalother	03C Raw Product Not Ground-Trimmings	d	1,2	6,8	Muenchen	Muenchen|Virginia|Manhattan|Yovokome	Muenchen	119922267	0.027272727	330	321	PASS	C2-C3
SRR15916579	8	d	1,2	Muenchen	Muenchen	Muenchen			83	Muenchen	environmentalother	03C Raw Product Not Ground-Trimmings	d	1,2	6,8	Muenchen	Muenchen|Virginia|Manhattan|Yovokome	Muenchen	119922267	0.027272727	330	321	PASS	C2-C3
SRR15943379	8	d	1,2	Muenchen	Muenchen	Muenchen			112	Muenchen	environmentalother	Animal-Cattle-Beef Cow (cecal)	d	1,2	6,8	Muenchen	Muenchen|Virginia|Manhattan|Yovokome	Muenchen	1127678313	0.033333333	330	319	PASS	C2-C3
SRR15965994	8	d	1,2	Muenchen	Muenchen	Muenchen			112	Muenchen	environmentalother	environmental	d	1,2	6,8	Muenchen	Muenchen|Virginia|Manhattan|Yovokome	Muenchen	3369707649	0.015151515	330	325	PASS	C2-C3
SRR15965999	8	d	1,2	Muenchen	Muenchen	Muenchen			112	Muenchen	environmentalother	environmental	d	1,2	6,8	Muenchen	Muenchen|Virginia|Manhattan|Yovokome	Muenchen	3369707649	0.015151515	330	325	PASS	C2-C3
SRR15986672	8	d	1,2	Muenchen	Muenchen	Muenchen			83	Muenchen	environmentalother	product-raw-intact-beef	d	1,2	6,8	Muenchen	Muenchen|Virginia|Manhattan|Yovokome	Muenchen	119922267	0.027272727	330	321	PASS	C2-C3
SRR15986776	8	d	1,2	Muenchen	Muenchen	Muenchen			83	Muenchen	environmentalother	product-raw-intact-beef	d	1,2	6,8	Muenchen	Muenchen|Virginia|Manhattan|Yovokome	Muenchen	119922267	0.027272727	330	321	PASS	C2-C3
SRR15988026	8	d	1,2	Muenchen	Muenchen	Muenchen			112	Muenchen	environmentalother	environmental	d	1,2	6,8	Muenchen	Muenchen|Virginia|Manhattan|Yovokome	Muenchen	2564404403	0.021212121	330	323	PASS	C2-C3
SRR15988030	8	d	1,2	Muenchen	Muenchen	Muenchen			112	Muenchen	environmentalother	environmental	d	1,2	6,8	Muenchen	Muenchen|Virginia|Manhattan|Yovokome	Muenchen	3369707649	0.015151515	330	325	PASS	C2-C3
SRR15988032	8	d	1,2	Muenchen	Muenchen	Muenchen			112	Muenchen	environmentalother	environmental	d	1,2	6,8	Muenchen	Muenchen|Virginia|Manhattan|Yovokome	Muenchen	3369707649	0.015151515	330	325	PASS	C2-C3
SRR15988033	8	d	1,2	Muenchen	Muenchen	Muenchen			112	Muenchen	environmentalother	environmental	d	1,2	6,8	Muenchen	Muenchen|Virginia|Manhattan|Yovokome	Muenchen	3369707649	0.015151515	330	325	PASS	C2-C3
SRR16005869	8	d	1,2	Muenchen	Muenchen	Muenchen			83	Muenchen	environmentalother	Feces (Canis lupus familiaris)	d	1,2	6,8	Muenchen	Muenchen|Virginia|Manhattan|Yovokome	Muenchen	119922267	0.027272727	330	321	PASS	C2-C3
SRR16027635	8	d	1,2	Muenchen	Muenchen	Muenchen			112	Muenchen	clinical	human	d	1,2	6,8	Muenchen	Muenchen|Virginia|Manhattan|Yovokome	Muenchen	1440819998	0.048484848	330	314	PASS	C2-C3
SRR16038555	8	d	1,2	Muenchen	Muenchen	Muenchen			83	Muenchen	environmentalother	Animal-Cattle-Steer (cecal)	d	1,2	6,8	Muenchen	Muenchen|Virginia|Manhattan|Yovokome	Muenchen	119922267	0.027272727	330	321	PASS	C2-C3
SRR1604928	8	d	1,2	Muenchen	Muenchen	Muenchen			-	Muenchen	environmentalother	environmental swab	d	1,2	6,8	Muenchen	Muenchen|Virginia|Manhattan|Yovokome	Muenchen	3854783697	0.012121212	330	326	PASS	C2-C3
SRR16089654	8	d	1,2	Muenchen	Muenchen	Muenchen			83	Muenchen	environmentalother	comminuted beef	d	1,2	6,8	Muenchen	Muenchen|Virginia|Manhattan|Yovokome	Muenchen	119922267	0.027272727	330	321	PASS	C2-C3
SRR16099970	8	d	1,2	Muenchen	Muenchen	Muenchen			83	Muenchen	environmentalother	Animal-Swine-Sow (cecal)	d	1,2	6,8	Muenchen	Muenchen|Virginia|Manhattan|Yovokome	Muenchen	119922267	0.027272727	330	321	PASS	C2-C3
SRR16113178	8	d	1,2	Muenchen	Muenchen	Muenchen			83	Muenchen	environmentalother	comminuted beef	d	1,2	6,8	Muenchen	Muenchen|Virginia|Manhattan|Yovokome	Muenchen	119922267	0.027272727	330	321	PASS	C2-C3
SRR16118911	8	d	1,2	Muenchen	Muenchen	Muenchen			83	Muenchen	environmentalother	animal	d	1,2	6,8	Muenchen	Muenchen|Virginia|Manhattan|Yovokome	Muenchen	119922267	0.027272727	330	321	PASS	C2-C3
SRR1612356	8	d	1,2	Muenchen	Muenchen	Muenchen			112	Muenchen	environmentalother	cornmeal	d	1,2	6,8	Muenchen	Muenchen|Virginia|Manhattan|Yovokome	Muenchen	133755389	0.051515152	330	313	PASS	C2-C3
SRR16206531	8	d	1,2	Muenchen	Muenchen	Muenchen			83	Muenchen	environmentalother	Comminuted Turkey	d	1,2	6,8	Muenchen	Muenchen|Virginia|Manhattan|Yovokome	Muenchen	3601647004	0.024242424	330	322	PASS	C2-C3
SRR16214846	8	d	1,2	Muenchen	Muenchen	Muenchen			83	Muenchen	environmentalother	Animal-Turkey-Turkey Carcass Sponge	d	1,2	6,8	Muenchen	Muenchen|Virginia|Manhattan|Yovokome	Muenchen	1651767759	0.027272727	330	321	PASS	C2-C3
SRR16291277	8	d	1,2	Muenchen	Muenchen	Muenchen			82	Muenchen	environmentalother	animal	d	1,2	6,8	Muenchen	Muenchen|Virginia|Manhattan|Yovokome	Muenchen	18888484	0.018181818	330	324	PASS	C2-C3
SRR1631190	8	d	1,2	Muenchen	Muenchen	Muenchen			83	Muenchen	environmentalother	pork chop	d	1,2	6,8	Muenchen	Muenchen|Virginia|Manhattan|Yovokome	Muenchen	119922267	0.027272727	330	321	PASS	C2-C3
SRR16317256	8	d	1,2	Muenchen	Muenchen	Muenchen			83	Muenchen	environmentalother	Animal-Swine-Market Swine (cecal)	d	1,2	6,8	Muenchen	Muenchen|Virginia|Manhattan|Yovokome	Muenchen	119922267	0.027272727	330	321	PASS	C2-C3
SRR16351763	8	d	1,2	Muenchen	Muenchen	Muenchen			83	Muenchen	environmentalother	Product-Raw-Ground, Comminuted or Otherwise Nonintact-Pork	d	1,2	6,8	Muenchen	Muenchen|Virginia|Manhattan|Yovokome	Muenchen	119922267	0.027272727	330	321	PASS	C2-C3
SRR16377056	8	d	1,2	Muenchen	Muenchen	Muenchen			83	Muenchen	environmentalother	product-raw-intact-beef	d	1,2	6,8	Muenchen	Muenchen|Virginia|Manhattan|Yovokome	Muenchen	1651767759	0.027272727	330	321	PASS	C2-C3
SRR16378478	8	d	1,2	Muenchen	Muenchen	Muenchen			83	Muenchen	environmentalother	comminuted beef	d	1,2	6,8	Muenchen	Muenchen|Virginia|Manhattan|Yovokome	Muenchen	3601647004	0.024242424	330	322	PASS	C2-C3
SRR1645172	8	d	1,2	Muenchen	Muenchen	Muenchen			83	Muenchen	clinical	human	d	1,2	6,8	Muenchen	Muenchen|Virginia|Manhattan|Yovokome	Muenchen	119922267	0.027272727	330	321	PASS	C2-C3
SRR1645248	8	d	1,2	Muenchen	Muenchen	Muenchen			82	Muenchen	clinical	human	d	1,2	6,8	Muenchen	Muenchen|Virginia|Manhattan|Yovokome	Muenchen	18888484	0.018181818	330	324	PASS	C2-C3
SRR1645886	8	d	1,2	Muenchen	Muenchen	Muenchen			83	Muenchen	clinical	human	d	1,2	6,8	Muenchen	Muenchen|Virginia|Manhattan|Yovokome	Muenchen	119922267	0.027272727	330	321	PASS	C2-C3
SRR1645894	8	d	1,2	Muenchen	Muenchen	Muenchen			83	Muenchen	clinical	human	d	1,2	6,8	Muenchen	Muenchen|Virginia|Manhattan|Yovokome	Muenchen	119922267	0.027272727	330	321	PASS	C2-C3
SRR16553202	8	d	1,2	Muenchen	Muenchen	Muenchen			83	Muenchen	environmentalother	product-raw-intact-beef	d	1,2	6,8	Muenchen	Muenchen|Virginia|Manhattan|Yovokome	Muenchen	119922267	0.027272727	330	321	PASS	C2-C3
SRR16553203	8	d	1,2	Muenchen	Muenchen	Muenchen			83	Muenchen	environmentalother	product-raw-intact-beef	d	1,2	6,8	Muenchen	Muenchen|Virginia|Manhattan|Yovokome	Muenchen	119922267	0.027272727	330	321	PASS	C2-C3
SRR16598309	8	d	1,2	Muenchen	Muenchen	Muenchen			83	Muenchen	environmentalother	Animal-Calf-Bob Veal (cecal)	d	1,2	6,8	Muenchen	Muenchen|Virginia|Manhattan|Yovokome	Muenchen	119922267	0.027272727	330	321	PASS	C2-C3
SRR16632367	8	d	1,2	Muenchen	Muenchen	Muenchen			83	Muenchen	environmentalother	comminuted beef	d	1,2	6,8	Muenchen	Muenchen|Virginia|Manhattan|Yovokome	Muenchen	119922267	0.027272727	330	321	PASS	C2-C3
SRR16646904	8	d	1,2	Muenchen	Muenchen	Muenchen			83	Muenchen	environmentalother	Product-Raw-Ground, Comminuted or Otherwise Nonintact-Pork	d	1,2	6,8	Muenchen	Muenchen|Virginia|Manhattan|Yovokome	Muenchen	119922267	0.027272727	330	321	PASS	C2-C3
SRR16680951	8	d	1,2	Muenchen	Muenchen	Muenchen			83	Muenchen	environmentalother	Animal-Calf-Bob Veal (cecal)	d	1,2	6,8	Muenchen	Muenchen|Virginia|Manhattan|Yovokome	Muenchen	119922267	0.027272727	330	321	PASS	C2-C3
SRR16764647	8	d	1,2	Muenchen	Muenchen	Muenchen			83	Muenchen	environmentalother	Animal-Cattle-Dairy Cow (cecal)	d	1,2	6,8	Muenchen	Muenchen|Virginia|Manhattan|Yovokome	Muenchen	119922267	0.027272727	330	321	PASS	C2-C3
SRR16859959	8	d	1,2	Muenchen	Muenchen	Muenchen			112	Muenchen	environmentalother	Animal-Cattle-Heifer (cecal)	d	1,2	6,8	Muenchen	Muenchen|Virginia|Manhattan|Yovokome	Muenchen	91822715	0.024242424	330	322	PASS	C2-C3
SRR16889912	8	d	1,2	Muenchen	Muenchen	Muenchen			83	Muenchen	environmentalother	Product-Raw-Ground, Comminuted or Otherwise Nonintact-Pork	d	1,2	6,8	Muenchen	Muenchen|Virginia|Manhattan|Yovokome	Muenchen	119922267	0.027272727	330	321	PASS	C2-C3
SRR16891845	8	d	1,2	Muenchen	Muenchen	Muenchen			83	Muenchen	environmentalother	product-raw-intact-beef	d	1,2	6,8	Muenchen	Muenchen|Virginia|Manhattan|Yovokome	Muenchen	119922267	0.027272727	330	321	PASS	C2-C3
SRR16931884	8	d	1,2	Muenchen	Muenchen	Muenchen			83	Muenchen	environmentalother	comminuted beef	d	1,2	6,8	Muenchen	Muenchen|Virginia|Manhattan|Yovokome	Muenchen	119922267	0.027272727	330	321	PASS	C2-C3
SRR16962755	8	d	1,2	Muenchen	Muenchen	Muenchen			112	Muenchen	environmentalother	Product-Raw-Ground, Comminuted or Otherwise Nonintact-Pork	d	1,2	6,8	Muenchen	Muenchen|Virginia|Manhattan|Yovokome	Muenchen	2245737877	0.015151515	330	325	PASS	C2-C3
SRR16966769	8	d	1,2	Muenchen	Muenchen	Muenchen			83	Muenchen	environmentalother	comminuted beef	d	1,2	6,8	Muenchen	Muenchen|Virginia|Manhattan|Yovokome	Muenchen	119922267	0.027272727	330	321	PASS	C2-C3
SRR16966788	8	d	1,2	Muenchen	Muenchen	Muenchen			83	Muenchen	environmentalother	comminuted beef	d	1,2	6,8	Muenchen	Muenchen|Virginia|Manhattan|Yovokome	Muenchen	119922267	0.027272727	330	321	PASS	C2-C3
SRR16969591	8	d	1,2	Muenchen	Muenchen	Muenchen			83	Muenchen	environmentalother	product-raw-intact-beef	d	1,2	6,8	Muenchen	Muenchen|Virginia|Manhattan|Yovokome	Muenchen	119922267	0.027272727	330	321	PASS	C2-C3
SRR16969593	8	d	1,2	Muenchen	Muenchen	Muenchen			83	Muenchen	environmentalother	comminuted beef	d	1,2	6,8	Muenchen	Muenchen|Virginia|Manhattan|Yovokome	Muenchen	119922267	0.027272727	330	321	PASS	C2-C3
SRR16983643	8	d	1,2	Muenchen	Muenchen	Muenchen			2870	Muenchen	environmentalother	comminuted beef	d	1,2	6,8	Muenchen	Muenchen|Virginia|Manhattan|Yovokome	Muenchen	1192413864	0.03030303	330	320	PASS	C2-C3
SRR16988540	8	d	1,2	Muenchen	Muenchen	Muenchen			83	Muenchen	environmentalother	comminuted beef	d	1,2	6,8	Muenchen	Muenchen|Virginia|Manhattan|Yovokome	Muenchen	119922267	0.027272727	330	321	PASS	C2-C3
SRR17019470	8	d	1,2	Muenchen	Muenchen	Muenchen			83	Muenchen	environmentalother	Animal-Cattle-Steer (cecal)	d	1,2	6,8	Muenchen	Muenchen|Virginia|Manhattan|Yovokome	Muenchen	119922267	0.027272727	330	321	PASS	C2-C3
SRR17023781	8	d	1,2	Muenchen	Muenchen	Muenchen			83	Muenchen	environmentalother	Animal-Swine-Sow (cecal)	d	1,2	6,8	Muenchen	Muenchen|Virginia|Manhattan|Yovokome	Muenchen	119922267	0.027272727	330	321	PASS	C2-C3
SRR17028984	8	d	1,2	Muenchen	Muenchen	Muenchen			83	Muenchen	environmentalother	Product-Raw-Ground, Comminuted or Otherwise Nonintact-Pork	d	1,2	6,8	Muenchen	Muenchen|Virginia|Manhattan|Yovokome	Muenchen	119922267	0.027272727	330	321	PASS	C2-C3
SRR17078065	8	d	1,2	Muenchen	Muenchen	Muenchen			83	Muenchen	environmentalother	product-raw-intact-beef	d	1,2	6,8	Muenchen	Muenchen|Virginia|Manhattan|Yovokome	Muenchen	722212360	0.021212121	330	323	PASS	C2-C3
SRR17100075	8	d	1,2	Muenchen	Muenchen	Muenchen			83	Muenchen	clinical	human	d	1,2	6,8	Muenchen	Muenchen|Virginia|Manhattan|Yovokome	Muenchen	119922267	0.027272727	330	321	PASS	C2-C3
SRR17118873	8	d	1,2	Muenchen	Muenchen	Muenchen			83	Muenchen	environmentalother	Animal-Cattle-Steer (cecal)	d	1,2	6,8	Muenchen	Muenchen|Virginia|Manhattan|Yovokome	Muenchen	119922267	0.027272727	330	321	PASS	C2-C3
SRR17183157	8	d	1,2	Muenchen	Muenchen	Muenchen			112	Muenchen	environmentalother	comminuted beef	d	1,2	6,8	Muenchen	Muenchen|Virginia|Manhattan|Yovokome	Muenchen	20478408	0.033333333	330	319	PASS	C2-C3
SRR17183315	8	d	1,2	Muenchen	Muenchen	Muenchen			83	Muenchen	environmentalother	comminuted beef	d	1,2	6,8	Muenchen	Muenchen|Virginia|Manhattan|Yovokome	Muenchen	119922267	0.027272727	330	321	PASS	C2-C3
SRR17183393	8	d	1,2	Muenchen	Muenchen	Muenchen			83	Muenchen	environmentalother	comminuted beef	d	1,2	6,8	Muenchen	Muenchen|Virginia|Manhattan|Yovokome	Muenchen	119922267	0.027272727	330	321	PASS	C2-C3
SRR17188817	8	d	1,2	Muenchen	Muenchen	Muenchen			112	Muenchen	environmentalother	comminuted beef	d	1,2	6,8	Muenchen	Muenchen|Virginia|Manhattan|Yovokome	Muenchen	20478408	0.033333333	330	319	PASS	C2-C3
SRR17188818	8	d	1,2	Muenchen	Muenchen	Muenchen			112	Muenchen	environmentalother	comminuted beef	d	1,2	6,8	Muenchen	Muenchen|Virginia|Manhattan|Yovokome	Muenchen	20478408	0.033333333	330	319	PASS	C2-C3
SRR17188825	8	d	1,2	Muenchen	Muenchen	Muenchen			112	Muenchen	environmentalother	comminuted beef	d	1,2	6,8	Muenchen	Muenchen|Virginia|Manhattan|Yovokome	Muenchen	20478408	0.033333333	330	319	PASS	C2-C3
SRR17188826	8	d	1,2	Muenchen	Muenchen	Muenchen			112	Muenchen	environmentalother	comminuted beef	d	1,2	6,8	Muenchen	Muenchen|Virginia|Manhattan|Yovokome	Muenchen	20478408	0.033333333	330	319	PASS	C2-C3
SRR17188827	8	d	1,2	Muenchen	Muenchen	Muenchen			112	Muenchen	environmentalother	comminuted beef	d	1,2	6,8	Muenchen	Muenchen|Virginia|Manhattan|Yovokome	Muenchen	20478408	0.033333333	330	319	PASS	C2-C3
SRR17188828	8	d	1,2	Muenchen	Muenchen	Muenchen			112	Muenchen	environmentalother	comminuted beef	d	1,2	6,8	Muenchen	Muenchen|Virginia|Manhattan|Yovokome	Muenchen	20478408	0.033333333	330	319	PASS	C2-C3
SRR17188829	8	d	1,2	Muenchen	Muenchen	Muenchen			112	Muenchen	environmentalother	comminuted beef	d	1,2	6,8	Muenchen	Muenchen|Virginia|Manhattan|Yovokome	Muenchen	20478408	0.033333333	330	319	PASS	C2-C3
SRR17188830	8	d	1,2	Muenchen	Muenchen	Muenchen			112	Muenchen	environmentalother	comminuted beef	d	1,2	6,8	Muenchen	Muenchen|Virginia|Manhattan|Yovokome	Muenchen	20478408	0.033333333	330	319	PASS	C2-C3
SRR17212753	8	d	1,2	Muenchen	Muenchen	Muenchen			112	Muenchen	environmentalother	Product-Raw-Ground, Comminuted or Otherwise Nonintact-Pork	d	1,2	6,8	Muenchen	Muenchen|Virginia|Manhattan|Yovokome	Muenchen	53355123	0.042424242	330	316	PASS	C2-C3
SRR17218123	8	d	1,2	Muenchen	Muenchen	Muenchen			112	Muenchen	environmentalother	comminuted beef	d	1,2	6,8	Muenchen	Muenchen|Virginia|Manhattan|Yovokome	Muenchen	20478408	0.033333333	330	319	PASS	C2-C3
SRR17218125	8	d	1,2	Muenchen	Muenchen	Muenchen			112	Muenchen	environmentalother	comminuted beef	d	1,2	6,8	Muenchen	Muenchen|Virginia|Manhattan|Yovokome	Muenchen	20478408	0.033333333	330	319	PASS	C2-C3
SRR17218160	8	d	1,2	Muenchen	Muenchen	Muenchen			112	Muenchen	environmentalother	comminuted beef	d	1,2	6,8	Muenchen	Muenchen|Virginia|Manhattan|Yovokome	Muenchen	20478408	0.033333333	330	319	PASS	C2-C3
SRR17229623	8	d	1,2	Muenchen	Muenchen	Muenchen			83	Muenchen	environmentalother	Animal-Swine-Sow (cecal)	d	1,2	6,8	Muenchen	Muenchen|Virginia|Manhattan|Yovokome	Muenchen	119922267	0.027272727	330	321	PASS	C2-C3
SRR17239752	8	d	1,2	Muenchen	Muenchen	Muenchen			112	Muenchen	environmentalother	Comminuted Turkey	d	1,2	6,8	Muenchen	Muenchen|Virginia|Manhattan|Yovokome	Muenchen	3793764749	0.021212121	330	323	PASS	C2-C3
SRR17280963	8	d	1,2	Muenchen	Muenchen	Muenchen			83	Muenchen	environmentalother	Comminuted Turkey	d	1,2	6,8	Muenchen	Muenchen|Virginia|Manhattan|Yovokome	Muenchen	3601647004	0.024242424	330	322	PASS	C2-C3
SRR17295739	8	d	1,2	Muenchen	Muenchen	Muenchen			83	Muenchen	environmentalother	Product-Raw-Ground, Comminuted or Otherwise Nonintact-Pork	d	1,2	6,8	Muenchen	Muenchen|Virginia|Manhattan|Yovokome	Muenchen	119922267	0.027272727	330	321	PASS	C2-C3
SRR17313162	8	d	1,2	Muenchen	Muenchen	Muenchen			112	Muenchen	environmentalother	comminuted beef	d	1,2	6,8	Muenchen	Muenchen|Virginia|Manhattan|Yovokome	Muenchen	20478408	0.033333333	330	319	PASS	C2-C3
SRR17313169	8	d	1,2	Muenchen	Muenchen	Muenchen			112	Muenchen	environmentalother	comminuted beef	d	1,2	6,8	Muenchen	Muenchen|Virginia|Manhattan|Yovokome	Muenchen	20478408	0.033333333	330	319	PASS	C2-C3
SRR1732579	8	d	1,2	Muenchen	Muenchen	Muenchen			83	Muenchen	environmentalother	spicy red chili powder	d	1,2	6,8	Muenchen	Muenchen|Virginia|Manhattan|Yovokome	Muenchen	119922267	0.027272727	330	321	PASS	C2-C3
SRR17333935	8	d	1,2	Muenchen	Muenchen	Muenchen			112	Muenchen	environmentalother	chicken carcass	d	1,2	6,8	Muenchen	Muenchen|Virginia|Manhattan|Yovokome	Muenchen	1469461776	0.036363636	330	318	PASS	C2-C3
SRR17348923	8	d	1,2	Muenchen	Muenchen	Muenchen			83	Muenchen	environmentalother	Animal-Swine-Sow (cecal)	d	1,2	6,8	Muenchen	Muenchen|Virginia|Manhattan|Yovokome	Muenchen	119922267	0.027272727	330	321	PASS	C2-C3
SRR17377509	8	d	1,2	Muenchen	Muenchen	Muenchen			82	Muenchen	clinical	human	d	1,2	6,8	Muenchen	Muenchen|Virginia|Manhattan|Yovokome	Muenchen	3598835016	0.018181818	330	324	PASS	C2-C3
SRR17413017	8	d	1,2	Muenchen	Muenchen	Muenchen			83	Muenchen	environmentalother	Animal-Cattle-Dairy Cow (cecal)	d	1,2	6,8	Muenchen	Muenchen|Virginia|Manhattan|Yovokome	Muenchen	119922267	0.027272727	330	321	PASS	C2-C3
SRR17487585	8	d	1,2	Muenchen	Muenchen	Muenchen			83	Muenchen	clinical	human	d	1,2	6,8	Muenchen	Muenchen|Virginia|Manhattan|Yovokome	Muenchen	119922267	0.027272727	330	321	PASS	C2-C3
SRR17490787	8	d	1,2	Muenchen	Muenchen	Muenchen			83	Muenchen	environmentalother	comminuted beef	d	1,2	6,8	Muenchen	Muenchen|Virginia|Manhattan|Yovokome	Muenchen	119922267	0.027272727	330	321	PASS	C2-C3
SRR17646392	8	d	1,2	Muenchen	Muenchen	Muenchen			82	Muenchen	clinical	human	d	1,2	6,8	Muenchen	Muenchen|Virginia|Manhattan|Yovokome	Muenchen	3598835016	0.018181818	330	324	PASS	C2-C3
SRR17657915	8	d	1,2	Muenchen	Muenchen	Muenchen			83	Muenchen	environmentalother	Animal-Calf-Bob Veal (cecal)	d	1,2	6,8	Muenchen	Muenchen|Virginia|Manhattan|Yovokome	Muenchen	3601647004	0.024242424	330	322	PASS	C2-C3
SRR17786817	8	d	1,2	Muenchen	Muenchen	Muenchen			83	Muenchen	environmentalother	Product-Raw-Ground, Comminuted or Otherwise Nonintact-Pork	d	1,2	6,8	Muenchen	Muenchen|Virginia|Manhattan|Yovokome	Muenchen	119922267	0.027272727	330	321	PASS	C2-C3
SRR17831822	8	d	1,2	Muenchen	Muenchen	Muenchen			83	Muenchen	environmentalother	Product-Raw-Ground, Comminuted or Otherwise Nonintact-Pork	d	1,2	6,8	Muenchen	Muenchen|Virginia|Manhattan|Yovokome	Muenchen	119922267	0.027272727	330	321	PASS	C2-C3
SRR17871417	8	d	1,2	Muenchen	Muenchen	Muenchen			3627	Muenchen	environmentalother	Product-Raw-Ground, Comminuted or Otherwise Nonintact-Pork	d	1,2	6,8	Muenchen	Muenchen|Virginia|Manhattan|Yovokome	Muenchen	119922267	0.027272727	330	321	PASS	C2-C3
SRR17915603	8	d	1,2	Muenchen	Muenchen	Muenchen			112	Muenchen	environmentalother	Animal-Sheep-Lamb (cecal)	d	1,2	6,8	Muenchen	Muenchen|Virginia|Manhattan|Yovokome	Muenchen	2535345453	0.009090909	330	327	PASS	C2-C3
SRR17988759	8	d	1,2	Muenchen	Muenchen	Muenchen			82	Muenchen	clinical	human	d	1,2	6,8	Muenchen	Muenchen|Virginia|Manhattan|Yovokome	Muenchen	2753092054	0.021212121	330	323	PASS	C2-C3
SRR18021335	8	d	1,2	Muenchen	Muenchen	Muenchen			83	Muenchen	environmentalother	comminuted beef	d	1,2	6,8	Muenchen	Muenchen|Virginia|Manhattan|Yovokome	Muenchen	3601647004	0.024242424	330	322	PASS	C2-C3
SRR18021345	8	d	1,2	Muenchen	Muenchen	Muenchen			83	Muenchen	environmentalother	comminuted beef	d	1,2	6,8	Muenchen	Muenchen|Virginia|Manhattan|Yovokome	Muenchen	3601647004	0.024242424	330	322	PASS	C2-C3
SRR1803045	8	d	1,2	Muenchen	Muenchen	Muenchen			112	Muenchen	environmentalother	dried chili powder	d	1,2	6,8	Muenchen	Muenchen|Virginia|Manhattan|Yovokome	Muenchen	866094562	0.024242424	330	322	PASS	C2-C3
SRR18080585	8	d	1,2	Muenchen	Muenchen	Muenchen			82	Muenchen	clinical	human	d	1,2	6,8	Muenchen	Muenchen|Virginia|Manhattan|Yovokome	Muenchen	2753092054	0.021212121	330	323	PASS	C2-C3
SRR18090501	8	d	1,2	Muenchen	Muenchen	Muenchen			82	Muenchen	clinical	human	d	1,2	6,8	Muenchen	Muenchen|Virginia|Manhattan|Yovokome	Muenchen	18888484	0.018181818	330	324	PASS	C2-C3
SRR18099990	8	d	1,2	Muenchen	Muenchen	Muenchen			83	Muenchen	environmentalother	Product-Raw-Ground, Comminuted or Otherwise Nonintact-Pork	d	1,2	6,8	Muenchen	Muenchen|Virginia|Manhattan|Yovokome	Muenchen	1651767759	0.027272727	330	321	PASS	C2-C3
SRR18106314	8	d	1,2	Muenchen	Muenchen	Muenchen			83	Muenchen	environmentalother	Animal-Swine-Sow (cecal)	d	1,2	6,8	Muenchen	Muenchen|Virginia|Manhattan|Yovokome	Muenchen	119922267	0.027272727	330	321	PASS	C2-C3
SRR1810860	8	d	1,2	Muenchen	Muenchen	Muenchen			112	Muenchen	environmentalother	all-purpose flour	d	1,2	6,8	Muenchen	Muenchen|Virginia|Manhattan|Yovokome	Muenchen	2245737877	0.015151515	330	325	PASS	C2-C3
SRR1812824	8	d	1,2	Muenchen	Muenchen	Muenchen			112	Muenchen	environmentalother	fresh cayenne pepper	d	1,2	6,8	Muenchen	Muenchen|Virginia|Manhattan|Yovokome	Muenchen	3643153340	0.021212121	330	323	PASS	C2-C3
SRR1812838	8	d	1,2	Muenchen	Muenchen	Muenchen			112	Muenchen	environmentalother	fresh cayenne pepper	d	1,2	6,8	Muenchen	Muenchen|Virginia|Manhattan|Yovokome	Muenchen	3643153340	0.021212121	330	323	PASS	C2-C3
SRR1812852	8	d	1,2	Muenchen	Muenchen	Muenchen			83	Muenchen	environmentalother	ground beef	d	1,2	6,8	Muenchen	Muenchen|Virginia|Manhattan|Yovokome	Muenchen	119922267	0.027272727	330	321	PASS	C2-C3
SRR18131270	8	d	1,2	Muenchen	Muenchen	Muenchen			83	Muenchen	environmentalother	product-raw-intact-beef	d	1,2	6,8	Muenchen	Muenchen|Virginia|Manhattan|Yovokome	Muenchen	119922267	0.027272727	330	321	PASS	C2-C3
SRR18131273	8	d	1,2	Muenchen	Muenchen	Muenchen			83	Muenchen	environmentalother	product-raw-intact-beef	d	1,2	6,8	Muenchen	Muenchen|Virginia|Manhattan|Yovokome	Muenchen	119922267	0.027272727	330	321	PASS	C2-C3
SRR18145605	8	d	1,2	Muenchen	Muenchen	Muenchen			83	Muenchen	environmentalother	comminuted chicken	d	1,2	6,8	Muenchen	Muenchen|Virginia|Manhattan|Yovokome	Muenchen	119922267	0.027272727	330	321	PASS	C2-C3
SRR18165219	8	d	1,2	Muenchen	Muenchen	Muenchen			83	Muenchen	environmentalother	Animal-Cattle-Steer (cecal)	d	1,2	6,8	Muenchen	Muenchen|Virginia|Manhattan|Yovokome	Muenchen	119922267	0.027272727	330	321	PASS	C2-C3
SRR18172401	8	d	1,2	Muenchen	Muenchen	Muenchen			112	Muenchen	environmentalother	Product-Raw-Ground, Comminuted or Otherwise Nonintact-Pork	d	1,2	6,8	Muenchen	Muenchen|Virginia|Manhattan|Yovokome	Muenchen	4053428687	0.03030303	330	320	PASS	C2-C3
SRR18207404	8	d	1,2	Muenchen	Muenchen	Muenchen			82	Muenchen	clinical	human	d	1,2	6,8	Muenchen	Muenchen|Virginia|Manhattan|Yovokome	Muenchen	2753092054	0.021212121	330	323	PASS	C2-C3
SRR18208206	8	d	1,2	Muenchen	Muenchen	Muenchen			83	Muenchen	environmentalother	Comminuted Turkey	d	1,2	6,8	Muenchen	Muenchen|Virginia|Manhattan|Yovokome	Muenchen	1651767759	0.027272727	330	321	PASS	C2-C3
SRR1821288	8	d	1,2	Muenchen	Muenchen	Muenchen			82	Muenchen	environmentalother	hot pepper	d	1,2	6,8	Muenchen	Muenchen|Virginia|Manhattan|Yovokome	Muenchen	18888484	0.018181818	330	324	PASS	C2-C3
SRR1822289	8	d	1,2	Muenchen	Muenchen	Muenchen			83	Muenchen	environmentalother	pet treat beef chew	d	1,2	6,8	Muenchen	Muenchen|Virginia|Manhattan|Yovokome	Muenchen	119922267	0.027272727	330	321	PASS	C2-C3
SRR18231285	8	d	1,2	Muenchen	Muenchen	Muenchen			83	Muenchen	environmentalother	Animal-Cattle-Beef Cow (cecal)	d	1,2	6,8	Muenchen	Muenchen|Virginia|Manhattan|Yovokome	Muenchen	119922267	0.027272727	330	321	PASS	C2-C3
SRR18276430	8	d	1,2	Muenchen	Muenchen	Muenchen			83	Muenchen	environmentalother	product-raw-intact-beef	d	1,2	6,8	Muenchen	Muenchen|Virginia|Manhattan|Yovokome	Muenchen	119922267	0.027272727	330	321	PASS	C2-C3
SRR18281070	8	d	1,2	Muenchen	Muenchen	Muenchen			83	Muenchen	clinical	human	d	1,2	6,8	Muenchen	Muenchen|Virginia|Manhattan|Yovokome	Muenchen	119922267	0.027272727	330	321	PASS	C2-C3
SRR18294297	8	d	1,2	Muenchen	Muenchen	Muenchen			83	Muenchen	environmentalother	RTE Product	d	1,2	6,8	Muenchen	Muenchen|Virginia|Manhattan|Yovokome	Muenchen	3601647004	0.024242424	330	322	PASS	C2-C3
SRR18297014	8	d	1,2	Muenchen	Muenchen	Muenchen			83	Muenchen	environmentalother	Comminuted Turkey	d	1,2	6,8	Muenchen	Muenchen|Virginia|Manhattan|Yovokome	Muenchen	1651767759	0.027272727	330	321	PASS	C2-C3
SRR18397927	8	d	1,2	Muenchen	Muenchen	Muenchen			83	Muenchen	environmentalother	Product-Raw-Ground, Comminuted or Otherwise Nonintact-Pork	d	1,2	6,8	Muenchen	Muenchen|Virginia|Manhattan|Yovokome	Muenchen	119922267	0.027272727	330	321	PASS	C2-C3
SRR18402738	8	d	1,2	Muenchen	Muenchen	Muenchen			112	Muenchen	clinical	human	d	1,2	6,8	Muenchen	Muenchen|Virginia|Manhattan|Yovokome	Muenchen	1638330925	0.012121212	330	326	PASS	C2-C3
SRR18575284	8	d	1,2	Muenchen	Muenchen	Muenchen			83	Muenchen	environmentalother	Product-Raw-Ground, Comminuted or Otherwise Nonintact-Pork	d	1,2	6,8	Muenchen	Muenchen|Virginia|Manhattan|Yovokome	Muenchen	119922267	0.027272727	330	321	PASS	C2-C3
SRR18596127	8	d	1,2	Muenchen	Muenchen	Muenchen			83	Muenchen	environmentalother	Animal-Cattle-Heifer (cecal)	d	1,2	6,8	Muenchen	Muenchen|Virginia|Manhattan|Yovokome	Muenchen	119922267	0.027272727	330	321	PASS	C2-C3
SRR18636421	8	d	1,2	Muenchen	Muenchen	Muenchen			83	Muenchen	clinical	stool	d	1,2	6,8	Muenchen	Muenchen|Virginia|Manhattan|Yovokome	Muenchen	1651767759	0.027272727	330	321	PASS	C2-C3
SRR18737868	8	d	1,2	Muenchen	Muenchen	Muenchen			83	Muenchen	environmentalother	Animal-Swine-Sow (cecal)	d	1,2	6,8	Muenchen	Muenchen|Virginia|Manhattan|Yovokome	Muenchen	119922267	0.027272727	330	321	PASS	C2-C3
SRR18771536	8	d	1,2	Muenchen	Muenchen	Muenchen			112	Muenchen	environmentalother	Animal-Swine-Market Swine (cecal)	d	1,2	6,8	Muenchen	Muenchen|Virginia|Manhattan|Yovokome	Muenchen	4053428687	0.03030303	330	320	PASS	C2-C3
SRR18771571	8	d	1,2	Muenchen	Muenchen	Muenchen			112	Muenchen	environmentalother	Product-Raw-Ground, Comminuted or Otherwise Nonintact-Pork	d	1,2	6,8	Muenchen	Muenchen|Virginia|Manhattan|Yovokome	Muenchen	973033842	0.018181818	330	324	PASS	C2-C3
SRR18821942	8	d	1,2	Muenchen	Muenchen	Muenchen			82	Muenchen	clinical	human	d	1,2	6,8	Muenchen	Muenchen|Virginia|Manhattan|Yovokome	Muenchen	18888484	0.018181818	330	324	PASS	C2-C3
SRR18894093	8	d	1,2	Muenchen	Muenchen	Muenchen			112	Muenchen	clinical	human	d	1,2	6,8	Muenchen	Muenchen|Virginia|Manhattan|Yovokome	Muenchen	2768792341	0.027272727	330	321	PASS	C2-C3
SRR18914330	8	d	1,2	Muenchen	Muenchen	Muenchen			83	Muenchen	environmentalother	Comminuted Turkey	d	1,2	6,8	Muenchen	Muenchen|Virginia|Manhattan|Yovokome	Muenchen	1651767759	0.027272727	330	321	PASS	C2-C3
SRR18915660	8	d	1,2	Muenchen	Muenchen	Muenchen			83	Muenchen	environmentalother	comminuted beef	d	1,2	6,8	Muenchen	Muenchen|Virginia|Manhattan|Yovokome	Muenchen	119922267	0.027272727	330	321	PASS	C2-C3
SRR18976870	8	d	1,2	Muenchen	Muenchen	Muenchen			83	Muenchen	environmentalother	RTE Product	d	1,2	6,8	Muenchen	Muenchen|Virginia|Manhattan|Yovokome	Muenchen	3601647004	0.024242424	330	322	PASS	C2-C3
SRR18982257	8	d	1,2	Muenchen	Muenchen	Muenchen			112	Muenchen	clinical	human	d	1,2	6,8	Muenchen	Muenchen|Virginia|Manhattan|Yovokome	Muenchen	1638330925	0.012121212	330	326	PASS	C2-C3
SRR19033924	8	d	1,2	Muenchen	Muenchen	Muenchen			83	Muenchen	environmentalother	Animal-Swine-Sow (cecal)	d	1,2	6,8	Muenchen	Muenchen|Virginia|Manhattan|Yovokome	Muenchen	119922267	0.027272727	330	321	PASS	C2-C3
SRR19084380	8	d	1,2	Muenchen	Muenchen	Muenchen			83	Muenchen	environmentalother	Animal-Calf-Bob Veal (cecal)	d	1,2	6,8	Muenchen	Muenchen|Virginia|Manhattan|Yovokome	Muenchen	119922267	0.027272727	330	321	PASS	C2-C3
SRR1918940	8	d	1,2	Muenchen	Muenchen	Muenchen			112	Muenchen	environmentalother	jalapeno pepper	d	1,2	6,8	Muenchen	Muenchen|Virginia|Manhattan|Yovokome	Muenchen	1646509789	0.012121212	330	326	PASS	C2-C3
SRR19256599	8	d	1,2	Muenchen	Muenchen	Muenchen			112	Muenchen	environmentalother	comminuted beef	d	1,2	6,8	Muenchen	Muenchen|Virginia|Manhattan|Yovokome	Muenchen	2535345453	0.009090909	330	327	PASS	C2-C3
SRR19276749	8	d	1,2	Muenchen	Muenchen	Muenchen			-	Muenchen	clinical	human	d	1,2	6,8	Muenchen	Muenchen|Virginia|Manhattan|Yovokome	Muenchen	133755389	0.051515152	330	313	PASS	C2-C3
SRR19277145	8	d	1,2	Muenchen	Muenchen	Muenchen			83	Muenchen	environmentalother	Animal-Swine-Market Swine (cecal)	d	1,2	6,8	Muenchen	Muenchen|Virginia|Manhattan|Yovokome	Muenchen	119922267	0.027272727	330	321	PASS	C2-C3
SRR19325493	8	d	1,2	Muenchen	Muenchen	Muenchen			112	Muenchen	clinical	human	d	1,2	6,8	Muenchen	Muenchen|Virginia|Manhattan|Yovokome	Muenchen	133755389	0.051515152	330	313	PASS	C2-C3
SRR19325543	8	d	1,2	Muenchen	Muenchen	Muenchen			82	Muenchen	clinical	human	d	1,2	6,8	Muenchen	Muenchen|Virginia|Manhattan|Yovokome	Muenchen	1648701371	0.015151515	330	325	PASS	C2-C3
SRR19397092	8	d	1,2	Muenchen	Muenchen	Muenchen			83	Muenchen	environmentalother	comminuted beef	d	1,2	6,8	Muenchen	Muenchen|Virginia|Manhattan|Yovokome	Muenchen	119922267	0.027272727	330	321	PASS	C2-C3
SRR19523922	8	d	1,2	Muenchen	Muenchen	Muenchen			112	Muenchen	environmentalother	product-raw-intact-beef	d	1,2	6,8	Muenchen	Muenchen|Virginia|Manhattan|Yovokome	Muenchen	2535345453	0.009090909	330	327	PASS	C2-C3
SRR19524026	8	d	1,2	Muenchen	Muenchen	Muenchen			112	Muenchen	environmentalother	product-raw-intact-beef	d	1,2	6,8	Muenchen	Muenchen|Virginia|Manhattan|Yovokome	Muenchen	2535345453	0.009090909	330	327	PASS	C2-C3
SRR1952687	8	d	1,2	Muenchen	Muenchen	Muenchen			83	Muenchen	environmentalother	potato	d	1,2	6,8	Muenchen	Muenchen|Virginia|Manhattan|Yovokome	Muenchen	3601647004	0.024242424	330	322	PASS	C2-C3
SRR19578588	8	d	1,2	Muenchen	Muenchen	Muenchen			83	Muenchen	environmentalother	Product-Raw-Ground, Comminuted or Otherwise Nonintact-Pork	d	1,2	6,8	Muenchen	Muenchen|Virginia|Manhattan|Yovokome	Muenchen	119922267	0.027272727	330	321	PASS	C2-C3
SRR1957961	8	d	1,2	Muenchen	Muenchen	Muenchen			83	Muenchen	clinical	human	d	1,2	6,8	Muenchen	Muenchen|Virginia|Manhattan|Yovokome	Muenchen	119922267	0.027272727	330	321	PASS	C2-C3
SRR1958087	8	d	1,2	Muenchen	Muenchen	Muenchen			83	Muenchen	clinical	human	d	1,2	6,8	Muenchen	Muenchen|Virginia|Manhattan|Yovokome	Muenchen	119922267	0.027272727	330	321	PASS	C2-C3
SRR1958224	8	d	1,2	Muenchen	Muenchen	Muenchen			82	Muenchen	clinical	human	d	1,2	6,8	Muenchen	Muenchen|Virginia|Manhattan|Yovokome	Muenchen	18888484	0.018181818	330	324	PASS	C2-C3
SRR19591742	8	d	1,2	Muenchen	Muenchen	Muenchen			83	Muenchen	environmentalother	comminuted beef	d	1,2	6,8	Muenchen	Muenchen|Virginia|Manhattan|Yovokome	Muenchen	119922267	0.027272727	330	321	PASS	C2-C3
SRR19591776	8	d	1,2	Muenchen	Muenchen	Muenchen			83	Muenchen	environmentalother	Animal-Cattle-Steer (cecal)	d	1,2	6,8	Muenchen	Muenchen|Virginia|Manhattan|Yovokome	Muenchen	119922267	0.027272727	330	321	PASS	C2-C3
SRR19591778	8	d	1,2	Muenchen	Muenchen	Muenchen			83	Muenchen	environmentalother	Product-Raw-Ground, Comminuted or Otherwise Nonintact-Pork	d	1,2	6,8	Muenchen	Muenchen|Virginia|Manhattan|Yovokome	Muenchen	119922267	0.027272727	330	321	PASS	C2-C3
SRR1959287	8	d	1,2	Muenchen	Muenchen	Muenchen			112	Muenchen	clinical	human	d	1,2	6,8	Muenchen	Muenchen|Virginia|Manhattan|Yovokome	Muenchen	1127678313	0.033333333	330	319	PASS	C2-C3
SRR1960277	8	d	1,2	Muenchen	Muenchen	Muenchen			83	Muenchen	clinical	human	d	1,2	6,8	Muenchen	Muenchen|Virginia|Manhattan|Yovokome	Muenchen	119922267	0.027272727	330	321	PASS	C2-C3
SRR19623430	8	d	1,2	Muenchen	Muenchen	Muenchen			83	Muenchen	clinical	human	d	1,2	6,8	Muenchen	Muenchen|Virginia|Manhattan|Yovokome	Muenchen	119922267	0.027272727	330	321	PASS	C2-C3
SRR1963368	8	d	1,2	Muenchen	Muenchen	Muenchen			83	Muenchen	clinical	human	d	1,2	6,8	Muenchen	Muenchen|Virginia|Manhattan|Yovokome	Muenchen	119922267	0.027272727	330	321	PASS	C2-C3
SRR19636018	8	d	1,2	Muenchen	Muenchen	Muenchen			83	Muenchen	environmentalother	Animal-Cattle-Steer (cecal)	d	1,2	6,8	Muenchen	Muenchen|Virginia|Manhattan|Yovokome	Muenchen	119922267	0.027272727	330	321	PASS	C2-C3
SRR1965131	8	d	1,2	Muenchen	Muenchen	Muenchen			83	Muenchen	clinical	human	d	1,2	6,8	Muenchen	Muenchen|Virginia|Manhattan|Yovokome	Muenchen	119922267	0.027272727	330	321	PASS	C2-C3
SRR19654649	8	d	1,2	Muenchen	Muenchen	Muenchen			3211	Muenchen	clinical	human	d	1,2	6,8	Muenchen	Muenchen|Virginia|Manhattan|Yovokome	Muenchen	3138491238	0.03030303	330	320	PASS	C2-C3
SRR1965560	8	d	1,2	Muenchen	Muenchen	Muenchen			83	Muenchen	clinical	human	d	1,2	6,8	Muenchen	Muenchen|Virginia|Manhattan|Yovokome	Muenchen	119922267	0.027272727	330	321	PASS	C2-C3
SRR19658596	8	d	1,2	Muenchen	Muenchen	Muenchen			83	Muenchen	environmentalother	Animal-Turkey-Young Turkey (cecal)	d	1,2	6,8	Muenchen	Muenchen|Virginia|Manhattan|Yovokome	Muenchen	3601647004	0.024242424	330	322	PASS	C2-C3
SRR1966113	8	d	1,2	Muenchen	Muenchen	Muenchen			82	Muenchen	clinical	human	d	1,2	6,8	Muenchen	Muenchen|Virginia|Manhattan|Yovokome	Muenchen	18888484	0.018181818	330	324	PASS	C2-C3
SRR1966324	8	d	1,2	Muenchen	Muenchen	Muenchen			82	Muenchen	clinical	human	d	1,2	6,8	Muenchen	Muenchen|Virginia|Manhattan|Yovokome	Muenchen	3797566840	0.015151515	330	325	PASS	C2-C3
SRR1966908	8	d	1,2	Muenchen	Muenchen	Muenchen			83	Muenchen	clinical	human	d	1,2	6,8	Muenchen	Muenchen|Virginia|Manhattan|Yovokome	Muenchen	119922267	0.027272727	330	321	PASS	C2-C3
SRR1967374	8	d	1,2	Muenchen	Muenchen	Muenchen			112	Muenchen	clinical	human	d	1,2	6,8	Muenchen	Muenchen|Virginia|Manhattan|Yovokome	Muenchen	1094100565	0.018181818	330	324	PASS	C2-C3
SRR1967571	8	d	1,2	Muenchen	Muenchen	Muenchen			82	Muenchen	clinical	human	d	1,2	6,8	Muenchen	Muenchen|Virginia|Manhattan|Yovokome	Muenchen	3797566840	0.015151515	330	325	PASS	C2-C3
SRR1967823	8	d	1,2	Muenchen	Muenchen	Muenchen			112	Muenchen	clinical	human	d	1,2	6,8	Muenchen	Muenchen|Virginia|Manhattan|Yovokome	Muenchen	1929030579	0.015151515	330	325	PASS	C2-C3
SRR1967919	8	d	1,2	Muenchen	Muenchen	Muenchen			83	Muenchen	clinical	human	d	1,2	6,8	Muenchen	Muenchen|Virginia|Manhattan|Yovokome	Muenchen	119922267	0.027272727	330	321	PASS	C2-C3
SRR1968513	8	d	1,2	Muenchen	Muenchen	Muenchen			112	Muenchen	clinical	human	d	1,2	6,8	Muenchen	Muenchen|Virginia|Manhattan|Yovokome	Muenchen	1638330925	0.012121212	330	326	PASS	C2-C3
SRR1968958	8	d	1,2	Muenchen	Muenchen	Muenchen			82	Muenchen	clinical	human	d	1,2	6,8	Muenchen	Muenchen|Virginia|Manhattan|Yovokome	Muenchen	3797566840	0.015151515	330	325	PASS	C2-C3
SRR1969193	8	d	1,2	Muenchen	Muenchen	Muenchen			112	Muenchen	clinical	human	d	1,2	6,8	Muenchen	Muenchen|Virginia|Manhattan|Yovokome	Muenchen	133755389	0.051515152	330	313	PASS	C2-C3
SRR1969406	8	d	1,2	Muenchen	Muenchen	Muenchen			82	Muenchen	clinical	human	d	1,2	6,8	Muenchen	Muenchen|Virginia|Manhattan|Yovokome	Muenchen	18888484	0.018181818	330	324	PASS	C2-C3
SRR1969409	8	d	1,2	Muenchen	Muenchen	Muenchen			83	Muenchen	clinical	human	d	1,2	6,8	Muenchen	Muenchen|Virginia|Manhattan|Yovokome	Muenchen	119922267	0.027272727	330	321	PASS	C2-C3
SRR1969579	8	d	1,2	Muenchen	Muenchen	Muenchen			112	Muenchen	clinical	human	d	1,2	6,8	Muenchen	Muenchen|Virginia|Manhattan|Yovokome	Muenchen	1094100565	0.018181818	330	324	PASS	C2-C3
SRR1969699	8	d	1,2	Muenchen	Muenchen	Muenchen			83	Muenchen	clinical	human	d	1,2	6,8	Muenchen	Muenchen|Virginia|Manhattan|Yovokome	Muenchen	119922267	0.027272727	330	321	PASS	C2-C3
SRR1969853	8	d	1,2	Muenchen	Muenchen	Muenchen			112	Muenchen	clinical	human	d	1,2	6,8	Muenchen	Muenchen|Virginia|Manhattan|Yovokome	Muenchen	1094100565	0.018181818	330	324	PASS	C2-C3
SRR1970331	8	d	1,2	Muenchen	Muenchen	Muenchen			83	Muenchen	clinical	human	d	1,2	6,8	Muenchen	Muenchen|Virginia|Manhattan|Yovokome	Muenchen	119922267	0.027272727	330	321	PASS	C2-C3
SRR1973700	8	d	1,2	Muenchen	Muenchen	Muenchen			83	Muenchen	environmentalother	cheese	d	1,2	6,8	Muenchen	Muenchen|Virginia|Manhattan|Yovokome	Muenchen	119922267	0.027272727	330	321	PASS	C2-C3
SRR1973774	8	d	1,2	Muenchen	Muenchen	Muenchen			112	Muenchen	environmentalother	jalapeno pepper	d	1,2	6,8	Muenchen	Muenchen|Virginia|Manhattan|Yovokome	Muenchen	1646509789	0.012121212	330	326	PASS	C2-C3
SRR19775558	8	d	1,2	Muenchen	Muenchen	Muenchen			83	Muenchen	environmentalother	Comminuted Turkey	d	1,2	6,8	Muenchen	Muenchen|Virginia|Manhattan|Yovokome	Muenchen	1651767759	0.027272727	330	321	PASS	C2-C3
SRR19793487	8	d	1,2	Muenchen	Muenchen	Muenchen			83	Muenchen	environmentalother	Product-Raw-Ground, Comminuted or Otherwise Nonintact-Pork	d	1,2	6,8	Muenchen	Muenchen|Virginia|Manhattan|Yovokome	Muenchen	119922267	0.027272727	330	321	PASS	C2-C3
SRR19794616	8	d	1,2	Muenchen	Muenchen	Muenchen			83	Muenchen	environmentalother	Product-Raw-Ground, Comminuted or Otherwise Nonintact-Pork	d	1,2	6,8	Muenchen	Muenchen|Virginia|Manhattan|Yovokome	Muenchen	119922267	0.027272727	330	321	PASS	C2-C3
SRR19846990	8	d	1,2	Muenchen	Muenchen	Muenchen			83	Muenchen	environmentalother	Product-Raw-Ground, Comminuted or Otherwise Nonintact-Pork	d	1,2	6,8	Muenchen	Muenchen|Virginia|Manhattan|Yovokome	Muenchen	119922267	0.027272727	330	321	PASS	C2-C3
SRR19868814	8	d	1,2	Muenchen	Muenchen	Muenchen			83	Muenchen	clinical	human	d	1,2	6,8	Muenchen	Muenchen|Virginia|Manhattan|Yovokome	Muenchen	119922267	0.027272727	330	321	PASS	C2-C3
SRR19869902	8	d	1,2	Muenchen	Muenchen	Muenchen			83	Muenchen	environmentalother	environmental: non-food-contact surface	d	1,2	6,8	Muenchen	Muenchen|Virginia|Manhattan|Yovokome	Muenchen	3601647004	0.024242424	330	322	PASS	C2-C3
SRR19913037	8	d	1,2	Muenchen	Muenchen	Muenchen			83	Muenchen	environmentalother	Comminuted Turkey	d	1,2	6,8	Muenchen	Muenchen|Virginia|Manhattan|Yovokome	Muenchen	1651767759	0.027272727	330	321	PASS	C2-C3
SRR19984997	8	d	1,2	Muenchen	Muenchen	Muenchen			112	Muenchen	environmentalother	Animal-Swine-Sow (cecal)	d	1,2	6,8	Muenchen	Muenchen|Virginia|Manhattan|Yovokome	Muenchen	387145227	0.033333333	330	319	PASS	C2-C3
SRR19986110	8	d	1,2	Muenchen	Muenchen	Muenchen			83	Muenchen	environmentalother	Animal-Swine-Sow (cecal)	d	1,2	6,8	Muenchen	Muenchen|Virginia|Manhattan|Yovokome	Muenchen	119922267	0.027272727	330	321	PASS	C2-C3
SRR19994367	8	d	1,2	Muenchen	Muenchen	Muenchen			83	Muenchen	environmentalother	Product-Raw-Ground, Comminuted or Otherwise Nonintact-Pork	d	1,2	6,8	Muenchen	Muenchen|Virginia|Manhattan|Yovokome	Muenchen	119922267	0.027272727	330	321	PASS	C2-C3
SRR20026250	8	d	1,2	Muenchen	Muenchen	Muenchen			83	Muenchen	environmentalother	Product-Raw-Ground, Comminuted or Otherwise Nonintact-Pork	d	1,2	6,8	Muenchen	Muenchen|Virginia|Manhattan|Yovokome	Muenchen	1651767759	0.027272727	330	321	PASS	C2-C3
SRR2011396	8	d	1,2	Muenchen	Muenchen	Muenchen			112	Muenchen	environmentalother	water	d	1,2	6,8	Muenchen	Muenchen|Virginia|Manhattan|Yovokome	Muenchen	133755389	0.051515152	330	313	PASS	C2-C3
SRR2015640	8	d	1,2	Muenchen	Muenchen	Muenchen			112	Muenchen	environmentalother	water	d	1,2	6,8	Muenchen	Muenchen|Virginia|Manhattan|Yovokome	Muenchen	2304159880	0.021212121	330	323	PASS	C2-C3
SRR2015642	8	d	1,2	Muenchen	Muenchen	Muenchen			112	Muenchen	environmentalother	water	d	1,2	6,8	Muenchen	Muenchen|Virginia|Manhattan|Yovokome	Muenchen	3657935609	0.012121212	330	326	PASS	C2-C3
SRR2015659	8	d	1,2	Muenchen	Muenchen	Muenchen			112	Muenchen	environmentalother	water	d	1,2	6,8	Muenchen	Muenchen|Virginia|Manhattan|Yovokome	Muenchen	2304159880	0.021212121	330	323	PASS	C2-C3
SRR2015793	8	d	1,2	Muenchen	Muenchen	Muenchen			83	Muenchen	environmentalother	cheese	d	1,2	6,8	Muenchen	Muenchen|Virginia|Manhattan|Yovokome	Muenchen	119922267	0.027272727	330	321	PASS	C2-C3
SRR20230856	8	d	1,2	Muenchen	Muenchen	Muenchen			83	Muenchen	environmentalother	Animal-Swine-Sow (cecal)	d	1,2	6,8	Muenchen	Muenchen|Virginia|Manhattan|Yovokome	Muenchen	3601647004	0.024242424	330	322	PASS	C2-C3
SRR20231261	8	d	1,2	Muenchen	Muenchen	Muenchen			83	Muenchen	environmentalother	Animal-Swine-Sow (cecal)	d	1,2	6,8	Muenchen	Muenchen|Virginia|Manhattan|Yovokome	Muenchen	3601647004	0.024242424	330	322	PASS	C2-C3
SRR20295901	8	d	1,2	Muenchen	Muenchen	Muenchen			112	Muenchen	environmentalother	chicken - young chicken carcass rinse (pre-evisceration)	d	1,2	6,8	Muenchen	Muenchen|Virginia|Manhattan|Yovokome	Muenchen	2535345453	0.009090909	330	327	PASS	C2-C3
SRR2033923	8	d	1,2	Muenchen	Muenchen	Muenchen			112	Muenchen	environmentalother	walnut half and piece	d	1,2	6,8	Muenchen	Muenchen|Virginia|Manhattan|Yovokome	Muenchen	2768792341	0.027272727	330	321	PASS	C2-C3
SRR20341371	8	d	1,2	Muenchen	Muenchen	Muenchen			83	Muenchen	environmentalother	Comminuted Turkey	d	1,2	6,8	Muenchen	Muenchen|Virginia|Manhattan|Yovokome	Muenchen	3601647004	0.024242424	330	322	PASS	C2-C3
SRR20363267	8	d	1,2	Muenchen	Muenchen	Muenchen			83	Muenchen	environmentalother	Product-Raw-Ground, Comminuted or Otherwise Nonintact-Pork	d	1,2	6,8	Muenchen	Muenchen|Virginia|Manhattan|Yovokome	Muenchen	1651767759	0.027272727	330	321	PASS	C2-C3
SRR2039109	8	d	1,2	Muenchen	Muenchen	Muenchen			83	Muenchen	environmentalother	environmental swab	d	1,2	6,8	Muenchen	Muenchen|Virginia|Manhattan|Yovokome	Muenchen	119922267	0.027272727	330	321	PASS	C2-C3
SRR2043699	8	d	1,2	Muenchen	Muenchen	Muenchen			82	Muenchen	clinical	stool	d	1,2	6,8	Muenchen	Muenchen|Virginia|Manhattan|Yovokome	Muenchen	18888484	0.018181818	330	324	PASS	C2-C3
SRR2043707	8	d	1,2	Muenchen	Muenchen	Muenchen			83	Muenchen	clinical	stool	d	1,2	6,8	Muenchen	Muenchen|Virginia|Manhattan|Yovokome	Muenchen	119922267	0.027272727	330	321	PASS	C2-C3
SRR2043708	8	d	1,2	Muenchen	Muenchen	Muenchen			83	Muenchen	clinical	stool	d	1,2	6,8	Muenchen	Muenchen|Virginia|Manhattan|Yovokome	Muenchen	119922267	0.027272727	330	321	PASS	C2-C3
SRR2043709	8	d	1,2	Muenchen	Muenchen	Muenchen			83	Muenchen	clinical	stool	d	1,2	6,8	Muenchen	Muenchen|Virginia|Manhattan|Yovokome	Muenchen	119922267	0.027272727	330	321	PASS	C2-C3
SRR2043710	8	d	1,2	Muenchen	Muenchen	Muenchen			83	Muenchen	clinical	stool	d	1,2	6,8	Muenchen	Muenchen|Virginia|Manhattan|Yovokome	Muenchen	119922267	0.027272727	330	321	PASS	C2-C3
SRR2043711	8	d	1,2	Muenchen	Muenchen	Muenchen			83	Muenchen	clinical	urine	d	1,2	6,8	Muenchen	Muenchen|Virginia|Manhattan|Yovokome	Muenchen	119922267	0.027272727	330	321	PASS	C2-C3
SRR2043712	8	d	1,2	Muenchen	Muenchen	Muenchen			83	Muenchen	clinical	stool	d	1,2	6,8	Muenchen	Muenchen|Virginia|Manhattan|Yovokome	Muenchen	119922267	0.027272727	330	321	PASS	C2-C3
SRR2043713	8	d	1,2	Muenchen	Muenchen	Muenchen			83	Muenchen	clinical	stool	d	1,2	6,8	Muenchen	Muenchen|Virginia|Manhattan|Yovokome	Muenchen	119922267	0.027272727	330	321	PASS	C2-C3
SRR2043714	8	d	1,2	Muenchen	Muenchen	Muenchen			83	Muenchen	clinical	stool	d	1,2	6,8	Muenchen	Muenchen|Virginia|Manhattan|Yovokome	Muenchen	119922267	0.027272727	330	321	PASS	C2-C3
SRR2043715	8	d	1,2	Muenchen	Muenchen	Muenchen			83	Muenchen	clinical	stool	d	1,2	6,8	Muenchen	Muenchen|Virginia|Manhattan|Yovokome	Muenchen	119922267	0.027272727	330	321	PASS	C2-C3
SRR2043716	8	d	1,2	Muenchen	Muenchen	Muenchen			83	Muenchen	clinical	urine	d	1,2	6,8	Muenchen	Muenchen|Virginia|Manhattan|Yovokome	Muenchen	119922267	0.027272727	330	321	PASS	C2-C3
SRR2043717	8	d	1,2	Muenchen	Muenchen	Muenchen			83	Muenchen	clinical	stool	d	1,2	6,8	Muenchen	Muenchen|Virginia|Manhattan|Yovokome	Muenchen	119922267	0.027272727	330	321	PASS	C2-C3
SRR2043718	8	d	1,2	Muenchen	Muenchen	Muenchen			83	Muenchen	clinical	stool	d	1,2	6,8	Muenchen	Muenchen|Virginia|Manhattan|Yovokome	Muenchen	119922267	0.027272727	330	321	PASS	C2-C3
SRR2043721	8	d	1,2	Muenchen	Muenchen	Muenchen			83	Muenchen	clinical	stool	d	1,2	6,8	Muenchen	Muenchen|Virginia|Manhattan|Yovokome	Muenchen	119922267	0.027272727	330	321	PASS	C2-C3
SRR20446800	8	d	1,2	Muenchen	Muenchen	Muenchen			83	Muenchen	environmentalother	comminuted beef	d	1,2	6,8	Muenchen	Muenchen|Virginia|Manhattan|Yovokome	Muenchen	119922267	0.027272727	330	321	PASS	C2-C3
SRR20447998	8	d	1,2	Muenchen	Muenchen	Muenchen			83	Muenchen	environmentalother	Product-Raw-Ground, Comminuted or Otherwise Nonintact-Pork	d	1,2	6,8	Muenchen	Muenchen|Virginia|Manhattan|Yovokome	Muenchen	119922267	0.027272727	330	321	PASS	C2-C3
SRR2058189	8	d	1,2	Muenchen	Muenchen	Muenchen			83	Muenchen	clinical	stool	d	1,2	6,8	Muenchen	Muenchen|Virginia|Manhattan|Yovokome	Muenchen	119922267	0.027272727	330	321	PASS	C2-C3
SRR2058190	8	d	1,2	Muenchen	Muenchen	Muenchen			83	Muenchen	clinical	stool	d	1,2	6,8	Muenchen	Muenchen|Virginia|Manhattan|Yovokome	Muenchen	119922267	0.027272727	330	321	PASS	C2-C3
SRR2058192	8	d	1,2	Muenchen	Muenchen	Muenchen			83	Muenchen	clinical	Gallbladder	d	1,2	6,8	Muenchen	Muenchen|Virginia|Manhattan|Yovokome	Muenchen	119922267	0.027272727	330	321	PASS	C2-C3
SRR20660998	8	d	1,2	Muenchen	Muenchen	Muenchen			83	Muenchen	environmentalother	Comminuted Turkey	d	1,2	6,8	Muenchen	Muenchen|Virginia|Manhattan|Yovokome	Muenchen	3601647004	0.024242424	330	322	PASS	C2-C3
SRR2067936	8	d	1,2	Muenchen	Muenchen	Muenchen			112	Muenchen	environmentalother	raw intact chicken	d	1,2	6,8	Muenchen	Muenchen|Virginia|Manhattan|Yovokome	Muenchen	4016322471	0.018181818	330	324	PASS	C2-C3
SRR20694296	8	d	1,2	Muenchen	Muenchen	Muenchen			83	Muenchen	environmentalother	comminuted beef	d	1,2	6,8	Muenchen	Muenchen|Virginia|Manhattan|Yovokome	Muenchen	119922267	0.027272727	330	321	PASS	C2-C3
SRR20732307	8	d	1,2	Muenchen	Muenchen	Muenchen			83	Muenchen	environmentalother	comminuted beef	d	1,2	6,8	Muenchen	Muenchen|Virginia|Manhattan|Yovokome	Muenchen	119922267	0.027272727	330	321	PASS	C2-C3
SRR20733217	8	d	1,2	Muenchen	Muenchen	Muenchen			83	Muenchen	environmentalother	Product-Raw-Intact-Pork	d	1,2	6,8	Muenchen	Muenchen|Virginia|Manhattan|Yovokome	Muenchen	119922267	0.027272727	330	321	PASS	C2-C3
SRR2086976	8	d	1,2	Muenchen	Muenchen	Muenchen			112	Muenchen	environmentalother	egg raw yolk	d	1,2	6,8	Muenchen	Muenchen|Virginia|Manhattan|Yovokome	Muenchen	387145227	0.033333333	330	319	PASS	C2-C3
SRR20983614	8	d	1,2	Muenchen	Muenchen	Muenchen			83	Muenchen	environmentalother	comminuted beef	d	1,2	6,8	Muenchen	Muenchen|Virginia|Manhattan|Yovokome	Muenchen	3601647004	0.024242424	330	322	PASS	C2-C3
SRR21009198	8	d	1,2	Muenchen	Muenchen	Muenchen			83	Muenchen	environmentalother	product-raw-intact-beef	d	1,2	6,8	Muenchen	Muenchen|Virginia|Manhattan|Yovokome	Muenchen	119922267	0.027272727	330	321	PASS	C2-C3
SRR21011025	8	d	1,2	Muenchen	Muenchen	Muenchen			83	Muenchen	environmentalother	Product-Raw-Ground, Comminuted or Otherwise Nonintact-Pork	d	1,2	6,8	Muenchen	Muenchen|Virginia|Manhattan|Yovokome	Muenchen	119922267	0.027272727	330	321	PASS	C2-C3
SRR21018946	8	d	1,2	Muenchen	Muenchen	Muenchen			82	Muenchen	clinical	human	d	1,2	6,8	Muenchen	Muenchen|Virginia|Manhattan|Yovokome	Muenchen	18888484	0.018181818	330	324	PASS	C2-C3
SRR2102493	8	d	1,2	Muenchen	Muenchen	Muenchen			112	Muenchen	environmentalother	ground beef	d	1,2	6,8	Muenchen	Muenchen|Virginia|Manhattan|Yovokome	Muenchen	893905901	0.015151515	330	325	PASS	C2-C3
SRR21026050	8	d	1,2	Muenchen	Muenchen	Muenchen			83	Muenchen	environmentalother	comminuted beef	d	1,2	6,8	Muenchen	Muenchen|Virginia|Manhattan|Yovokome	Muenchen	119922267	0.027272727	330	321	PASS	C2-C3
SRR21086583	8	d	1,2	Muenchen	Muenchen	Muenchen			9783	Muenchen	environmentalother	Animal-Cattle-Steer (cecal)	d	1,2	6,8	Muenchen	Muenchen|Virginia|Manhattan|Yovokome	Muenchen	2245737877	0.015151515	330	325	PASS	C2-C3
SRR21111232	8	d	1,2	Muenchen	Muenchen	Muenchen			83	Muenchen	environmentalother	comminuted beef	d	1,2	6,8	Muenchen	Muenchen|Virginia|Manhattan|Yovokome	Muenchen	119922267	0.027272727	330	321	PASS	C2-C3
SRR21146176	8	d	1,2	Muenchen	Muenchen	Muenchen			83	Muenchen	environmentalother	comminuted beef	d	1,2	6,8	Muenchen	Muenchen|Virginia|Manhattan|Yovokome	Muenchen	119922267	0.027272727	330	321	PASS	C2-C3
SRR21177836	8	d	1,2	Muenchen	Muenchen	Muenchen			83	Muenchen	environmentalother	product-raw-intact-beef	d	1,2	6,8	Muenchen	Muenchen|Virginia|Manhattan|Yovokome	Muenchen	119922267	0.027272727	330	321	PASS	C2-C3
SRR21177843	8	d	1,2	Muenchen	Muenchen	Muenchen			83	Muenchen	environmentalother	product-raw-intact-beef	d	1,2	6,8	Muenchen	Muenchen|Virginia|Manhattan|Yovokome	Muenchen	119922267	0.027272727	330	321	PASS	C2-C3
SRR21191158	8	d	1,2	Muenchen	Muenchen	Muenchen			83	Muenchen	environmentalother	comminuted beef	d	1,2	6,8	Muenchen	Muenchen|Virginia|Manhattan|Yovokome	Muenchen	119922267	0.027272727	330	321	PASS	C2-C3
SRR21193833	8	d	1,2	Muenchen	Muenchen	Muenchen			83	Muenchen	environmentalother	Animal-Cattle-Steer (cecal)	d	1,2	6,8	Muenchen	Muenchen|Virginia|Manhattan|Yovokome	Muenchen	119922267	0.027272727	330	321	PASS	C2-C3
SRR21200686	8	d	1,2	Muenchen	Muenchen	Muenchen			83	Muenchen	environmentalother	product-raw-intact-beef	d	1,2	6,8	Muenchen	Muenchen|Virginia|Manhattan|Yovokome	Muenchen	119922267	0.027272727	330	321	PASS	C2-C3
SRR21295048	8	d	1,2	Muenchen	Muenchen	Muenchen			83	Muenchen	environmentalother	Product-Raw-Intact-Pork	d	1,2	6,8	Muenchen	Muenchen|Virginia|Manhattan|Yovokome	Muenchen	119922267	0.027272727	330	321	PASS	C2-C3
SRR2132198	8	d	1,2	Muenchen	Muenchen	Muenchen			83	Muenchen	environmentalother	NRTE (Not-Ready-to-Eat) Comminuted Poultry Exploratory Sampling - Turkeys	d	1,2	6,8	Muenchen	Muenchen|Virginia|Manhattan|Yovokome	Muenchen	1651767759	0.027272727	330	321	PASS	C2-C3
SRR21408161	8	d	1,2	Muenchen	Muenchen	Muenchen			83	Muenchen	environmentalother	Product-Raw-Ground, Comminuted or Otherwise Nonintact-Pork	d	1,2	6,8	Muenchen	Muenchen|Virginia|Manhattan|Yovokome	Muenchen	119922267	0.027272727	330	321	PASS	C2-C3
SRR21444130	8	d	1,2	Muenchen	Muenchen	Muenchen			83	Muenchen	environmentalother	Product-Raw-Intact-Pork	d	1,2	6,8	Muenchen	Muenchen|Virginia|Manhattan|Yovokome	Muenchen	119922267	0.027272727	330	321	PASS	C2-C3
SRR21465064	8	d	1,2	Muenchen	Muenchen	Muenchen			83	Muenchen	environmentalother	chicken - young chicken carcass rinse (pre-evisceration)	d	1,2	6,8	Muenchen	Muenchen|Virginia|Manhattan|Yovokome	Muenchen	3601647004	0.024242424	330	322	PASS	C2-C3
SRR21533673	8	d	1,2	Muenchen	Muenchen	Muenchen			83	Muenchen	environmentalother	comminuted beef	d	1,2	6,8	Muenchen	Muenchen|Virginia|Manhattan|Yovokome	Muenchen	119922267	0.027272727	330	321	PASS	C2-C3
SRR21535192	8	d	1,2	Muenchen	Muenchen	Muenchen			83	Muenchen	clinical	human	d	1,2	6,8	Muenchen	Muenchen|Virginia|Manhattan|Yovokome	Muenchen	119922267	0.027272727	330	321	PASS	C2-C3
SRR2156488	8	d	1,2	Muenchen	Muenchen	Muenchen			112	Muenchen	environmentalother	trigger fillet	d	1,2	6,8	Muenchen	Muenchen|Virginia|Manhattan|Yovokome	Muenchen	2304159880	0.021212121	330	323	PASS	C2-C3
SRR2156494	8	d	1,2	Muenchen	Muenchen	Muenchen			83	Muenchen	clinical	stool	d	1,2	6,8	Muenchen	Muenchen|Virginia|Manhattan|Yovokome	Muenchen	1651767759	0.027272727	330	321	PASS	C2-C3
SRR21578187	8	d	1,2	Muenchen	Muenchen	Muenchen			83	Muenchen	environmentalother	comminuted beef	d	1,2	6,8	Muenchen	Muenchen|Virginia|Manhattan|Yovokome	Muenchen	119922267	0.027272727	330	321	PASS	C2-C3
SRR21582763	8	d	1,2	Muenchen	Muenchen	Muenchen			83	Muenchen	environmentalother	comminuted beef	d	1,2	6,8	Muenchen	Muenchen|Virginia|Manhattan|Yovokome	Muenchen	119922267	0.027272727	330	321	PASS	C2-C3
SRR21582773	8	d	1,2	Muenchen	Muenchen	Muenchen			83	Muenchen	environmentalother	comminuted beef	d	1,2	6,8	Muenchen	Muenchen|Virginia|Manhattan|Yovokome	Muenchen	3601647004	0.024242424	330	322	PASS	C2-C3
SRR21587721	8	d	1,2	Muenchen	Muenchen	Muenchen			83	Muenchen	environmentalother	Product-Raw-Ground, Comminuted or Otherwise Nonintact-Pork	d	1,2	6,8	Muenchen	Muenchen|Virginia|Manhattan|Yovokome	Muenchen	119922267	0.027272727	330	321	PASS	C2-C3
SRR21594994	8	d	1,2	Muenchen	Muenchen	Muenchen			83	Muenchen	clinical	human	d	1,2	6,8	Muenchen	Muenchen|Virginia|Manhattan|Yovokome	Muenchen	119922267	0.027272727	330	321	PASS	C2-C3
SRR21618202	8	d	1,2	Muenchen	Muenchen	Muenchen			83	Muenchen	environmentalother	animal-cattle-heifer	d	1,2	6,8	Muenchen	Muenchen|Virginia|Manhattan|Yovokome	Muenchen	3601647004	0.024242424	330	322	PASS	C2-C3
SRR21642675	8	d	1,2	Muenchen	Muenchen	Muenchen			83	Muenchen	clinical	human	d	1,2	6,8	Muenchen	Muenchen|Virginia|Manhattan|Yovokome	Muenchen	119922267	0.027272727	330	321	PASS	C2-C3
SRR21642831	8	d	1,2	Muenchen	Muenchen	Muenchen			83	Muenchen	clinical	human	d	1,2	6,8	Muenchen	Muenchen|Virginia|Manhattan|Yovokome	Muenchen	119922267	0.027272727	330	321	PASS	C2-C3
SRR21650554	8	d	1,2	Muenchen	Muenchen	Muenchen			83	Muenchen	environmentalother	Animal-Calf-Bob Veal (cecal)	d	1,2	6,8	Muenchen	Muenchen|Virginia|Manhattan|Yovokome	Muenchen	119922267	0.027272727	330	321	PASS	C2-C3
SRR21662138	8	d	1,2	Muenchen	Muenchen	Muenchen			83	Muenchen	environmentalother	comminuted beef	d	1,2	6,8	Muenchen	Muenchen|Virginia|Manhattan|Yovokome	Muenchen	119922267	0.027272727	330	321	PASS	C2-C3
SRR21682299	8	d	1,2	Muenchen	Muenchen	Muenchen			83	Muenchen	environmentalother	Animal-Cattle-Dairy Cow (cecal)	d	1,2	6,8	Muenchen	Muenchen|Virginia|Manhattan|Yovokome	Muenchen	119922267	0.027272727	330	321	PASS	C2-C3
SRR21687617	8	d	1,2	Muenchen	Muenchen	Muenchen			83	Muenchen	environmentalother	Product-Raw-Ground, Comminuted or Otherwise Nonintact-Pork	d	1,2	6,8	Muenchen	Muenchen|Virginia|Manhattan|Yovokome	Muenchen	119922267	0.027272727	330	321	PASS	C2-C3
SRR21710109	8	d	1,2	Muenchen	Muenchen	Muenchen			83	Muenchen	environmentalother	Comminuted Turkey	d	1,2	6,8	Muenchen	Muenchen|Virginia|Manhattan|Yovokome	Muenchen	1651767759	0.027272727	330	321	PASS	C2-C3
SRR21734169	8	d	1,2	Muenchen	Muenchen	Muenchen			3211	Muenchen	clinical	NULL	d	1,2	6,8	Muenchen	Muenchen|Virginia|Manhattan|Yovokome	Muenchen	3138491238	0.03030303	330	320	PASS	C2-C3
SRR21763305	8	d	1,2	Muenchen	Muenchen	Muenchen			83	Muenchen	environmentalother	Animal-Turkey-Young Turkey (cecal)	d	1,2	6,8	Muenchen	Muenchen|Virginia|Manhattan|Yovokome	Muenchen	1651767759	0.027272727	330	321	PASS	C2-C3
SRR21763310	8	d	1,2	Muenchen	Muenchen	Muenchen			83	Muenchen	environmentalother	Product-Raw-Ground, Comminuted or Otherwise Nonintact-Pork	d	1,2	6,8	Muenchen	Muenchen|Virginia|Manhattan|Yovokome	Muenchen	119922267	0.027272727	330	321	PASS	C2-C3
SRR21838624	8	d	1,2	Muenchen	Muenchen	Muenchen			83	Muenchen	environmentalother	comminuted beef	d	1,2	6,8	Muenchen	Muenchen|Virginia|Manhattan|Yovokome	Muenchen	119922267	0.027272727	330	321	PASS	C2-C3
SRR21874588	8	d	1,2	Muenchen	Muenchen	Muenchen			83	Muenchen	environmentalother	Animal-Turkey-Young Turkey (cecal)	d	1,2	6,8	Muenchen	Muenchen|Virginia|Manhattan|Yovokome	Muenchen	3601647004	0.024242424	330	322	PASS	C2-C3
SRR21897522	8	d	1,2	Muenchen	Muenchen	Muenchen			83	Muenchen	environmentalother	comminuted chicken	d	1,2	6,8	Muenchen	Muenchen|Virginia|Manhattan|Yovokome	Muenchen	119922267	0.027272727	330	321	PASS	C2-C3
SRR21897575	8	d	1,2	Muenchen	Muenchen	Muenchen			83	Muenchen	environmentalother	Product-Raw-Ground, Comminuted or Otherwise Nonintact-Pork	d	1,2	6,8	Muenchen	Muenchen|Virginia|Manhattan|Yovokome	Muenchen	119922267	0.027272727	330	321	PASS	C2-C3
SRR21908050	8	d	1,2	Muenchen	Muenchen	Muenchen			83	Muenchen	environmentalother	Animal-Cattle-Steer (cecal)	d	1,2	6,8	Muenchen	Muenchen|Virginia|Manhattan|Yovokome	Muenchen	119922267	0.027272727	330	321	PASS	C2-C3
SRR21932048	8	d	1,2	Muenchen	Muenchen	Muenchen			83	Muenchen	environmentalother	comminuted beef	d	1,2	6,8	Muenchen	Muenchen|Virginia|Manhattan|Yovokome	Muenchen	119922267	0.027272727	330	321	PASS	C2-C3
SRR21937511	8	d	1,2	Muenchen	Muenchen	Muenchen			83	Muenchen	environmentalother	Animal-Cattle-Heifer (cecal)	d	1,2	6,8	Muenchen	Muenchen|Virginia|Manhattan|Yovokome	Muenchen	119922267	0.027272727	330	321	PASS	C2-C3
SRR21937923	8	d	1,2	Muenchen	Muenchen	Muenchen			83	Muenchen	environmentalother	comminuted beef	d	1,2	6,8	Muenchen	Muenchen|Virginia|Manhattan|Yovokome	Muenchen	119922267	0.027272727	330	321	PASS	C2-C3
SRR22004828	8	d	1,2	Muenchen	Muenchen	Muenchen			83	Muenchen	environmentalother	Animal-Cattle-Heifer (cecal)	d	1,2	6,8	Muenchen	Muenchen|Virginia|Manhattan|Yovokome	Muenchen	119922267	0.027272727	330	321	PASS	C2-C3
SRR22006020	8	d	1,2	Muenchen	Muenchen	Muenchen			83	Muenchen	environmentalother	chicken - young chicken carcass rinse (pre-evisceration)	d	1,2	6,8	Muenchen	Muenchen|Virginia|Manhattan|Yovokome	Muenchen	3601647004	0.024242424	330	322	PASS	C2-C3
SRR22007279	8	d	1,2	Muenchen	Muenchen	Muenchen			83	Muenchen	environmentalother	Animal-Cattle-Steer (cecal)	d	1,2	6,8	Muenchen	Muenchen|Virginia|Manhattan|Yovokome	Muenchen	119922267	0.027272727	330	321	PASS	C2-C3
SRR22029096	8	d	1,2	Muenchen	Muenchen	Muenchen			83	Muenchen	environmentalother	Animal-Cattle-Dairy Cow (cecal)	d	1,2	6,8	Muenchen	Muenchen|Virginia|Manhattan|Yovokome	Muenchen	119922267	0.027272727	330	321	PASS	C2-C3
SRR22038618	8	d	1,2	Muenchen	Muenchen	Muenchen			3627	Muenchen	environmentalother	Product-Raw-Ground, Comminuted or Otherwise Nonintact-Pork	d	1,2	6,8	Muenchen	Muenchen|Virginia|Manhattan|Yovokome	Muenchen	119922267	0.027272727	330	321	PASS	C2-C3
SRR22085355	8	d	1,2	Muenchen	Muenchen	Muenchen			82	Muenchen	clinical	human	d	1,2	6,8	Muenchen	Muenchen|Virginia|Manhattan|Yovokome	Muenchen	1097939919	0.018181818	330	324	PASS	C2-C3
SRR22085369	8	d	1,2	Muenchen	Muenchen	Muenchen			82	Muenchen	clinical	human	d	1,2	6,8	Muenchen	Muenchen|Virginia|Manhattan|Yovokome	Muenchen	18888484	0.018181818	330	324	PASS	C2-C3
SRR22107972	8	d	1,2	Muenchen	Muenchen	Muenchen			83	Muenchen	environmentalother	Animal-Swine-Sow (cecal)	d	1,2	6,8	Muenchen	Muenchen|Virginia|Manhattan|Yovokome	Muenchen	119922267	0.027272727	330	321	PASS	C2-C3
SRR22107973	8	d	1,2	Muenchen	Muenchen	Muenchen			83	Muenchen	environmentalother	Animal-Cattle-Heifer (cecal)	d	1,2	6,8	Muenchen	Muenchen|Virginia|Manhattan|Yovokome	Muenchen	119922267	0.027272727	330	321	PASS	C2-C3
SRR22119462	8	d	1,2	Muenchen	Muenchen	Muenchen			83	Muenchen	environmentalother	comminuted chicken	d	1,2	6,8	Muenchen	Muenchen|Virginia|Manhattan|Yovokome	Muenchen	3601647004	0.024242424	330	322	PASS	C2-C3
SRR22143377	8	d	1,2	Muenchen	Muenchen	Muenchen			83	Muenchen	environmentalother	comminuted beef	d	1,2	6,8	Muenchen	Muenchen|Virginia|Manhattan|Yovokome	Muenchen	119922267	0.027272727	330	321	PASS	C2-C3
SRR22177918	8	d	1,2	Muenchen	Muenchen	Muenchen			83	Muenchen	environmentalother	product-raw-intact-beef	d	1,2	6,8	Muenchen	Muenchen|Virginia|Manhattan|Yovokome	Muenchen	119922267	0.027272727	330	321	PASS	C2-C3
SRR22177929	8	d	1,2	Muenchen	Muenchen	Muenchen			112	Muenchen	environmentalother	chicken - young chicken carcass rinse (pre-evisceration)	d	1,2	6,8	Muenchen	Muenchen|Virginia|Manhattan|Yovokome	Muenchen	1625584145	0.024242424	330	322	PASS	C2-C3
SRR22197359	8	d	1,2	Muenchen	Muenchen	Muenchen			83	Muenchen	environmentalother	comminuted beef	d	1,2	6,8	Muenchen	Muenchen|Virginia|Manhattan|Yovokome	Muenchen	119922267	0.027272727	330	321	PASS	C2-C3
SRR22271476	8	d	1,2	Muenchen	Muenchen	Muenchen			83	Muenchen	environmentalother	comminuted beef	d	1,2	6,8	Muenchen	Muenchen|Virginia|Manhattan|Yovokome	Muenchen	119922267	0.027272727	330	321	PASS	C2-C3
SRR2227323	8	d	1,2	Muenchen	Muenchen	Muenchen			83	Muenchen	environmentalother	animal-swine-sow	d	1,2	6,8	Muenchen	Muenchen|Virginia|Manhattan|Yovokome	Muenchen	1651767759	0.027272727	330	321	PASS	C2-C3
SRR22273951	8	d	1,2	Muenchen	Muenchen	Muenchen			83	Muenchen	environmentalother	product-raw-intact-beef	d	1,2	6,8	Muenchen	Muenchen|Virginia|Manhattan|Yovokome	Muenchen	1651767759	0.027272727	330	321	PASS	C2-C3
SRR22275833	8	d	1,2	Muenchen	Muenchen	Muenchen			83	Muenchen	environmentalother	Comminuted Turkey	d	1,2	6,8	Muenchen	Muenchen|Virginia|Manhattan|Yovokome	Muenchen	3601647004	0.024242424	330	322	PASS	C2-C3
SRR22284616	8	d	1,2	Muenchen	Muenchen	Muenchen			82	Muenchen	clinical	human	d	1,2	6,8	Muenchen	Muenchen|Virginia|Manhattan|Yovokome	Muenchen	18888484	0.018181818	330	324	PASS	C2-C3
SRR22302409	8	d	1,2	Muenchen	Muenchen	Muenchen			83	Muenchen	environmentalother	Comminuted Turkey	d	1,2	6,8	Muenchen	Muenchen|Virginia|Manhattan|Yovokome	Muenchen	3601647004	0.024242424	330	322	PASS	C2-C3
SRR22302886	8	d	1,2	Muenchen	Muenchen	Muenchen			112	Muenchen	environmentalother	Product-Raw-Ground, Comminuted or Otherwise Nonintact-Pork	d	1,2	6,8	Muenchen	Muenchen|Virginia|Manhattan|Yovokome	Muenchen	119228263	0.033333333	330	319	PASS	C2-C3
SRR22325201	8	d	1,2	Muenchen	Muenchen	Muenchen			82	Muenchen	clinical	human	d	1,2	6,8	Muenchen	Muenchen|Virginia|Manhattan|Yovokome	Muenchen	3464141490	0.015151515	330	325	PASS	C2-C3
SRR22362213	8	d	1,2	Muenchen	Muenchen	Muenchen			83	Muenchen	environmentalother	product-raw-intact-beef	d	1,2	6,8	Muenchen	Muenchen|Virginia|Manhattan|Yovokome	Muenchen	119922267	0.027272727	330	321	PASS	C2-C3
SRR22364537	8	d	1,2	Muenchen	Muenchen	Muenchen			3627	Muenchen	environmentalother	Product-Raw-Ground, Comminuted or Otherwise Nonintact-Pork	d	1,2	6,8	Muenchen	Muenchen|Virginia|Manhattan|Yovokome	Muenchen	119922267	0.027272727	330	321	PASS	C2-C3
SRR22364540	8	d	1,2	Muenchen	Muenchen	Muenchen			83	Muenchen	environmentalother	comminuted beef	d	1,2	6,8	Muenchen	Muenchen|Virginia|Manhattan|Yovokome	Muenchen	119922267	0.027272727	330	321	PASS	C2-C3
SRR22365941	8	d	1,2	Muenchen	Muenchen	Muenchen			83	Muenchen	environmentalother	product-raw-intact-beef	d	1,2	6,8	Muenchen	Muenchen|Virginia|Manhattan|Yovokome	Muenchen	119922267	0.027272727	330	321	PASS	C2-C3
SRR22366396	8	d	1,2	Muenchen	Muenchen	Muenchen			83	Muenchen	environmentalother	Product-Raw-Ground, Comminuted or Otherwise Nonintact-Pork	d	1,2	6,8	Muenchen	Muenchen|Virginia|Manhattan|Yovokome	Muenchen	119922267	0.027272727	330	321	PASS	C2-C3
SRR2239757	8	d	1,2	Muenchen	Muenchen	Muenchen			83	Muenchen	environmentalother	animal-cattle-steer	d	1,2	6,8	Muenchen	Muenchen|Virginia|Manhattan|Yovokome	Muenchen	119922267	0.027272727	330	321	PASS	C2-C3
SRR22398402	8	d	1,2	Muenchen	Muenchen	Muenchen			83	Muenchen	environmentalother	Animal-Swine-Market Swine (cecal)	d	1,2	6,8	Muenchen	Muenchen|Virginia|Manhattan|Yovokome	Muenchen	3601647004	0.024242424	330	322	PASS	C2-C3
SRR2240232	8	d	1,2	Muenchen	Muenchen	Muenchen			83	Muenchen	environmentalother	animal-cattle-steer	d	1,2	6,8	Muenchen	Muenchen|Virginia|Manhattan|Yovokome	Muenchen	119922267	0.027272727	330	321	PASS	C2-C3
SRR22408756	8	d	1,2	Muenchen	Muenchen	Muenchen			83	Muenchen	environmentalother	Comminuted Turkey	d	1,2	6,8	Muenchen	Muenchen|Virginia|Manhattan|Yovokome	Muenchen	3601647004	0.024242424	330	322	PASS	C2-C3
SRR22434737	8	d	1,2	Muenchen	Muenchen	Muenchen			83	Muenchen	environmentalother	Comminuted Turkey	d	1,2	6,8	Muenchen	Muenchen|Virginia|Manhattan|Yovokome	Muenchen	1651767759	0.027272727	330	321	PASS	C2-C3
SRR22489993	8	d	1,2	Muenchen	Muenchen	Muenchen			83	Muenchen	environmentalother	Animal-Cattle-Dairy Cow (cecal)	d	1,2	6,8	Muenchen	Muenchen|Virginia|Manhattan|Yovokome	Muenchen	119922267	0.027272727	330	321	PASS	C2-C3
SRR22565743	8	d	1,2	Muenchen	Muenchen	Muenchen			83	Muenchen	environmentalother	Animal-Swine-Sow (cecal)	d	1,2	6,8	Muenchen	Muenchen|Virginia|Manhattan|Yovokome	Muenchen	119922267	0.027272727	330	321	PASS	C2-C3
SRR22735030	8	d	1,2	Muenchen	Muenchen	Muenchen			83	Muenchen	environmentalother	comminuted beef	d	1,2	6,8	Muenchen	Muenchen|Virginia|Manhattan|Yovokome	Muenchen	3601647004	0.024242424	330	322	PASS	C2-C3
SRR22777573	8	d	1,2	Muenchen	Muenchen	Muenchen			82	Muenchen	clinical	human	d	1,2	6,8	Muenchen	Muenchen|Virginia|Manhattan|Yovokome	Muenchen	18888484	0.018181818	330	324	PASS	C2-C3
SRR22854092	8	d	1,2	Muenchen	Muenchen	Muenchen			83	Muenchen	environmentalother	Comminuted Turkey	d	1,2	6,8	Muenchen	Muenchen|Virginia|Manhattan|Yovokome	Muenchen	3601647004	0.024242424	330	322	PASS	C2-C3
SRR22868465	8	d	1,2	Muenchen	Muenchen	Muenchen			83	Muenchen	environmentalother	comminuted beef	d	1,2	6,8	Muenchen	Muenchen|Virginia|Manhattan|Yovokome	Muenchen	3463603116	0.027272727	330	321	PASS	C2-C3
SRR22879943	8	d	1,2	Muenchen	Muenchen	Muenchen			83	Muenchen	environmentalother	product-raw-intact-beef	d	1,2	6,8	Muenchen	Muenchen|Virginia|Manhattan|Yovokome	Muenchen	119922267	0.027272727	330	321	PASS	C2-C3
SRR22884860	8	d	1,2	Muenchen	Muenchen	Muenchen			83	Muenchen	environmentalother	Animal-Cattle-Steer (cecal)	d	1,2	6,8	Muenchen	Muenchen|Virginia|Manhattan|Yovokome	Muenchen	119922267	0.027272727	330	321	PASS	C2-C3
SRR22892258	8	d	1,2	Muenchen	Muenchen	Muenchen			83	Muenchen	environmentalother	Product-Raw-Ground, Comminuted or Otherwise Nonintact-Pork	d	1,2	6,8	Muenchen	Muenchen|Virginia|Manhattan|Yovokome	Muenchen	119922267	0.027272727	330	321	PASS	C2-C3
SRR22892273	8	d	1,2	Muenchen	Muenchen	Muenchen			83	Muenchen	environmentalother	comminuted beef	d	1,2	6,8	Muenchen	Muenchen|Virginia|Manhattan|Yovokome	Muenchen	119922267	0.027272727	330	321	PASS	C2-C3
SRR22915309	8	d	1,2	Muenchen	Muenchen	Muenchen			82	Muenchen	environmentalother	Product-Raw-Ground, Comminuted or Otherwise Nonintact-Pork	d	1,2	6,8	Muenchen	Muenchen|Virginia|Manhattan|Yovokome	Muenchen	4135776165	0.036363636	330	318	PASS	C2-C3
SRR22927704	8	d	1,2	Muenchen	Muenchen	Muenchen			83	Muenchen	environmentalother	Product-Raw-Ground, Comminuted or Otherwise Nonintact-Pork	d	1,2	6,8	Muenchen	Muenchen|Virginia|Manhattan|Yovokome	Muenchen	1651767759	0.027272727	330	321	PASS	C2-C3
SRR22939187	8	d	1,2	Muenchen	Muenchen	Muenchen			83	Muenchen	clinical	human	d	1,2	6,8	Muenchen	Muenchen|Virginia|Manhattan|Yovokome	Muenchen	119922267	0.027272727	330	321	PASS	C2-C3
SRR22955388	8	d	1,2	Muenchen	Muenchen	Muenchen			83	Muenchen	environmentalother	Animal-Swine-Sow (cecal)	d	1,2	6,8	Muenchen	Muenchen|Virginia|Manhattan|Yovokome	Muenchen	119922267	0.027272727	330	321	PASS	C2-C3
SRR22992355	8	d	1,2	Muenchen	Muenchen	Muenchen			83	Muenchen	environmentalother	comminuted beef	d	1,2	6,8	Muenchen	Muenchen|Virginia|Manhattan|Yovokome	Muenchen	119922267	0.027272727	330	321	PASS	C2-C3
SRR22998462	8	d	1,2	Muenchen	Muenchen	Muenchen			83	Muenchen	environmentalother	Nonintact Chicken	d	1,2	6,8	Muenchen	Muenchen|Virginia|Manhattan|Yovokome	Muenchen	3601647004	0.024242424	330	322	PASS	C2-C3
SRR23000236	8	d	1,2	Muenchen	Muenchen	Muenchen			83	Muenchen	environmentalother	Animal-Cattle-Dairy Cow (cecal)	d	1,2	6,8	Muenchen	Muenchen|Virginia|Manhattan|Yovokome	Muenchen	119922267	0.027272727	330	321	PASS	C2-C3
SRR23000272	8	d	1,2	Muenchen	Muenchen	Muenchen			83	Muenchen	environmentalother	Animal-Swine-Market Swine (cecal)	d	1,2	6,8	Muenchen	Muenchen|Virginia|Manhattan|Yovokome	Muenchen	1651767759	0.027272727	330	321	PASS	C2-C3
SRR23024113	8	d	1,2	Muenchen	Muenchen	Muenchen			112	Muenchen	environmentalother	Product-Raw-Ground, Comminuted or Otherwise Nonintact-Pork	d	1,2	6,8	Muenchen	Muenchen|Virginia|Manhattan|Yovokome	Muenchen	4053428687	0.03030303	330	320	PASS	C2-C3
SRR23027842	8	d	1,2	Muenchen	Muenchen	Muenchen			82	Muenchen	clinical	human	d	1,2	6,8	Muenchen	Muenchen|Virginia|Manhattan|Yovokome	Muenchen	18888484	0.018181818	330	324	PASS	C2-C3
SRR23053335	8	d	1,2	Muenchen	Muenchen	Muenchen			83	Muenchen	environmentalother	Product-Raw-Intact-Pork	d	1,2	6,8	Muenchen	Muenchen|Virginia|Manhattan|Yovokome	Muenchen	1651767759	0.027272727	330	321	PASS	C2-C3
SRR23054314	8	d	1,2	Muenchen	Muenchen	Muenchen			83	Muenchen	environmentalother	Product-Raw-Ground, Comminuted or Otherwise Nonintact-Pork	d	1,2	6,8	Muenchen	Muenchen|Virginia|Manhattan|Yovokome	Muenchen	1651767759	0.027272727	330	321	PASS	C2-C3
SRR23071327	8	d	1,2	Muenchen	Muenchen	Muenchen			83	Muenchen	environmentalother	Animal-Cattle-Dairy Cow (cecal)	d	1,2	6,8	Muenchen	Muenchen|Virginia|Manhattan|Yovokome	Muenchen	119922267	0.027272727	330	321	PASS	C2-C3
SRR23116383	8	d	1,2	Muenchen	Muenchen	Muenchen			83	Muenchen	environmentalother	Comminuted Turkey	d	1,2	6,8	Muenchen	Muenchen|Virginia|Manhattan|Yovokome	Muenchen	3601647004	0.024242424	330	322	PASS	C2-C3
SRR23136851	8	d	1,2	Muenchen	Muenchen	Muenchen			83	Muenchen	environmentalother	Comminuted Turkey	d	1,2	6,8	Muenchen	Muenchen|Virginia|Manhattan|Yovokome	Muenchen	3601647004	0.024242424	330	322	PASS	C2-C3
SRR23136853	8	d	1,2	Muenchen	Muenchen	Muenchen			83	Muenchen	environmentalother	Comminuted Turkey	d	1,2	6,8	Muenchen	Muenchen|Virginia|Manhattan|Yovokome	Muenchen	3601647004	0.024242424	330	322	PASS	C2-C3
SRR23170635	8	d	1,2	Muenchen	Muenchen	Muenchen			83	Muenchen	environmentalother	Animal-Turkey-Young Turkey (cecal)	d	1,2	6,8	Muenchen	Muenchen|Virginia|Manhattan|Yovokome	Muenchen	1651767759	0.027272727	330	321	PASS	C2-C3
SRR23171717	8	d	1,2	Muenchen	Muenchen	Muenchen			83	Muenchen	environmentalother	Animal-Cattle-Steer (cecal)	d	1,2	6,8	Muenchen	Muenchen|Virginia|Manhattan|Yovokome	Muenchen	3601647004	0.024242424	330	322	PASS	C2-C3
SRR23191244	8	d	1,2	Muenchen	Muenchen	Muenchen			83	Muenchen	environmentalother	Product-Raw-Ground, Comminuted or Otherwise Nonintact-Pork	d	1,2	6,8	Muenchen	Muenchen|Virginia|Manhattan|Yovokome	Muenchen	119922267	0.027272727	330	321	PASS	C2-C3
SRR23191340	8	d	1,2	Muenchen	Muenchen	Muenchen			83	Muenchen	environmentalother	Product-Raw-Ground, Comminuted or Otherwise Nonintact-Pork	d	1,2	6,8	Muenchen	Muenchen|Virginia|Manhattan|Yovokome	Muenchen	119922267	0.027272727	330	321	PASS	C2-C3
SRR23191442	8	d	1,2	Muenchen	Muenchen	Muenchen			83	Muenchen	environmentalother	Comminuted Turkey	d	1,2	6,8	Muenchen	Muenchen|Virginia|Manhattan|Yovokome	Muenchen	1651767759	0.027272727	330	321	PASS	C2-C3
SRR23230765	8	d	1,2	Muenchen	Muenchen	Muenchen			83	Muenchen	environmentalother	comminuted beef	d	1,2	6,8	Muenchen	Muenchen|Virginia|Manhattan|Yovokome	Muenchen	3601647004	0.024242424	330	322	PASS	C2-C3
SRR23230943	8	d	1,2	Muenchen	Muenchen	Muenchen			83	Muenchen	environmentalother	comminuted beef	d	1,2	6,8	Muenchen	Muenchen|Virginia|Manhattan|Yovokome	Muenchen	119922267	0.027272727	330	321	PASS	C2-C3
SRR23230948	8	d	1,2	Muenchen	Muenchen	Muenchen			83	Muenchen	environmentalother	comminuted beef	d	1,2	6,8	Muenchen	Muenchen|Virginia|Manhattan|Yovokome	Muenchen	3601647004	0.024242424	330	322	PASS	C2-C3
SRR23230953	8	d	1,2	Muenchen	Muenchen	Muenchen			83	Muenchen	environmentalother	comminuted beef	d	1,2	6,8	Muenchen	Muenchen|Virginia|Manhattan|Yovokome	Muenchen	119922267	0.027272727	330	321	PASS	C2-C3
SRR23255798	8	d	1,2	Muenchen	Muenchen	Muenchen			83	Muenchen	environmentalother	Product-Raw-Ground, Comminuted or Otherwise Nonintact-Pork	d	1,2	6,8	Muenchen	Muenchen|Virginia|Manhattan|Yovokome	Muenchen	3601647004	0.024242424	330	322	PASS	C2-C3
SRR23291476	8	d	1,2	Muenchen	Muenchen	Muenchen			83	Muenchen	environmentalother	Animal-Swine-Market Swine (cecal)	d	1,2	6,8	Muenchen	Muenchen|Virginia|Manhattan|Yovokome	Muenchen	119922267	0.027272727	330	321	PASS	C2-C3
SRR23318192	8	d	1,2	Muenchen	Muenchen	Muenchen			83	Muenchen	environmentalother	Comminuted Turkey	d	1,2	6,8	Muenchen	Muenchen|Virginia|Manhattan|Yovokome	Muenchen	3601647004	0.024242424	330	322	PASS	C2-C3
SRR23318213	8	d	1,2	Muenchen	Muenchen	Muenchen			83	Muenchen	environmentalother	Product-Raw-Ground, Comminuted or Otherwise Nonintact-Pork	d	1,2	6,8	Muenchen	Muenchen|Virginia|Manhattan|Yovokome	Muenchen	119922267	0.027272727	330	321	PASS	C2-C3
SRR23364268	8	d	1,2	Muenchen	Muenchen	Muenchen			83	Muenchen	environmentalother	Product-Raw-Ground, Comminuted or Otherwise Nonintact-Pork	d	1,2	6,8	Muenchen	Muenchen|Virginia|Manhattan|Yovokome	Muenchen	119922267	0.027272727	330	321	PASS	C2-C3
SRR23373628	8	d	1,2	Muenchen	Muenchen	Muenchen			83	Muenchen	environmentalother	Comminuted Turkey	d	1,2	6,8	Muenchen	Muenchen|Virginia|Manhattan|Yovokome	Muenchen	3601647004	0.024242424	330	322	PASS	C2-C3
SRR23375243	8	d	1,2	Muenchen	Muenchen	Muenchen			83	Muenchen	environmentalother	Product-Raw-Ground, Comminuted or Otherwise Nonintact-Pork	d	1,2	6,8	Muenchen	Muenchen|Virginia|Manhattan|Yovokome	Muenchen	119922267	0.027272727	330	321	PASS	C2-C3
SRR23375244	8	d	1,2	Muenchen	Muenchen	Muenchen			83	Muenchen	environmentalother	Product-Raw-Ground, Comminuted or Otherwise Nonintact-Pork	d	1,2	6,8	Muenchen	Muenchen|Virginia|Manhattan|Yovokome	Muenchen	119922267	0.027272727	330	321	PASS	C2-C3
SRR23375250	8	d	1,2	Muenchen	Muenchen	Muenchen			83	Muenchen	environmentalother	comminuted beef	d	1,2	6,8	Muenchen	Muenchen|Virginia|Manhattan|Yovokome	Muenchen	119922267	0.027272727	330	321	PASS	C2-C3
SRR23419174	8	d	1,2	Muenchen	Muenchen	Muenchen			83	Muenchen	environmentalother	Comminuted Turkey	d	1,2	6,8	Muenchen	Muenchen|Virginia|Manhattan|Yovokome	Muenchen	3601647004	0.024242424	330	322	PASS	C2-C3
SRR23511825	8	d	1,2	Muenchen	Muenchen	Muenchen			83	Muenchen	environmentalother	Animal-Swine-Sow (cecal)	d	1,2	6,8	Muenchen	Muenchen|Virginia|Manhattan|Yovokome	Muenchen	119922267	0.027272727	330	321	PASS	C2-C3
SRR23516538	8	d	1,2	Muenchen	Muenchen	Muenchen			83	Muenchen	environmentalother	animal-cattle-heifer	d	1,2	6,8	Muenchen	Muenchen|Virginia|Manhattan|Yovokome	Muenchen	119922267	0.027272727	330	321	PASS	C2-C3
SRR23618976	8	d	1,2	Muenchen	Muenchen	Muenchen			83	Muenchen	environmentalother	Product-Raw-Ground, Comminuted or Otherwise Nonintact-Pork	d	1,2	6,8	Muenchen	Muenchen|Virginia|Manhattan|Yovokome	Muenchen	119922267	0.027272727	330	321	PASS	C2-C3
SRR23686611	8	d	1,2	Muenchen	Muenchen	Muenchen			83	Muenchen	environmentalother	Animal-Cattle-Dairy Cow (cecal)	d	1,2	6,8	Muenchen	Muenchen|Virginia|Manhattan|Yovokome	Muenchen	119922267	0.027272727	330	321	PASS	C2-C3
SRR23707378	8	d	1,2	Muenchen	Muenchen	Muenchen			83	Muenchen	environmentalother	comminuted beef	d	1,2	6,8	Muenchen	Muenchen|Virginia|Manhattan|Yovokome	Muenchen	119922267	0.027272727	330	321	PASS	C2-C3
SRR23802443	8	d	1,2	Muenchen	Muenchen	Muenchen			83	Muenchen	environmentalother	Comminuted Turkey	d	1,2	6,8	Muenchen	Muenchen|Virginia|Manhattan|Yovokome	Muenchen	3601647004	0.024242424	330	322	PASS	C2-C3
SRR23802479	8	d	1,2	Muenchen	Muenchen	Muenchen			83	Muenchen	environmentalother	INTESTINE (Bos taurus)	d	1,2	6,8	Muenchen	Muenchen|Virginia|Manhattan|Yovokome	Muenchen	119922267	0.027272727	330	321	PASS	C2-C3
SRR23828336	8	d	1,2	Muenchen	Muenchen	Muenchen			83	Muenchen	environmentalother	Product-Raw-Ground, Comminuted or Otherwise Nonintact-Pork	d	1,2	6,8	Muenchen	Muenchen|Virginia|Manhattan|Yovokome	Muenchen	119922267	0.027272727	330	321	PASS	C2-C3
SRR23907557	8	d	1,2	Muenchen	Muenchen	Muenchen			83	Muenchen	environmentalother	Product-Raw-Intact-Pork	d	1,2	6,8	Muenchen	Muenchen|Virginia|Manhattan|Yovokome	Muenchen	119922267	0.027272727	330	321	PASS	C2-C3
SRR23929834	8	d	1,2	Muenchen	Muenchen	Muenchen			112	Muenchen	environmentalother	Product-Raw-Ground, Comminuted or Otherwise Nonintact-Pork	d	1,2	6,8	Muenchen	Muenchen|Virginia|Manhattan|Yovokome	Muenchen	4053428687	0.03030303	330	320	PASS	C2-C3
SRR23979314	8	d	1,2	Muenchen	Muenchen	Muenchen			83	Muenchen	environmentalother	Animal-Cattle-Heifer (cecal)	d	1,2	6,8	Muenchen	Muenchen|Virginia|Manhattan|Yovokome	Muenchen	119922267	0.027272727	330	321	PASS	C2-C3
SRR23993264	8	d	1,2	Muenchen	Muenchen	Muenchen			-	Muenchen	environmentalother	comminuted beef	d	1,2	6,8	Muenchen	Muenchen|Virginia|Manhattan|Yovokome	Muenchen	119922267	0.027272727	330	321	PASS	C2-C3
SRR23995913	8	d	1,2	Muenchen	Muenchen	Muenchen			83	Muenchen	environmentalother	comminuted beef	d	1,2	6,8	Muenchen	Muenchen|Virginia|Manhattan|Yovokome	Muenchen	119922267	0.027272727	330	321	PASS	C2-C3
SRR2401911	8	d	1,2	Muenchen	Muenchen	Muenchen			83	Muenchen	clinical	blood	d	1,2	6,8	Muenchen	Muenchen|Virginia|Manhattan|Yovokome	Muenchen	119922267	0.027272727	330	321	PASS	C2-C3
SRR24029453	8	d	1,2	Muenchen	Muenchen	Muenchen			83	Muenchen	environmentalother	Product-Raw-Ground, Comminuted or Otherwise Nonintact-Pork	d	1,2	6,8	Muenchen	Muenchen|Virginia|Manhattan|Yovokome	Muenchen	119922267	0.027272727	330	321	PASS	C2-C3
SRR2407615	8	d	1,2	Muenchen	Muenchen	Muenchen			83	Muenchen	environmentalother	ground turkey	d	1,2	6,8	Muenchen	Muenchen|Virginia|Manhattan|Yovokome	Muenchen	1651767759	0.027272727	330	321	PASS	C2-C3
SRR2407625	8	d	1,2	Muenchen	Muenchen	Muenchen			112	Muenchen	environmentalother	Pork Chop	d	1,2	6,8	Muenchen	Muenchen|Virginia|Manhattan|Yovokome	Muenchen	133755389	0.051515152	330	313	PASS	C2-C3
SRR2407643	8	d	1,2	Muenchen	Muenchen	Muenchen			83	Muenchen	environmentalother	ground turkey	d	1,2	6,8	Muenchen	Muenchen|Virginia|Manhattan|Yovokome	Muenchen	1651767759	0.027272727	330	321	PASS	C2-C3
SRR2407772	8	d	1,2	Muenchen	Muenchen	Muenchen			83	Muenchen	environmentalother	ground turkey	d	1,2	6,8	Muenchen	Muenchen|Virginia|Manhattan|Yovokome	Muenchen	1651767759	0.027272727	330	321	PASS	C2-C3
SRR2407774	8	d	1,2	Muenchen	Muenchen	Muenchen			83	Muenchen	environmentalother	ground turkey	d	1,2	6,8	Muenchen	Muenchen|Virginia|Manhattan|Yovokome	Muenchen	1651767759	0.027272727	330	321	PASS	C2-C3
SRR2407780	8	d	1,2	Muenchen	Muenchen	Muenchen			83	Muenchen	environmentalother	ground turkey	d	1,2	6,8	Muenchen	Muenchen|Virginia|Manhattan|Yovokome	Muenchen	1651767759	0.027272727	330	321	PASS	C2-C3
SRR24133872	8	d	1,2	Muenchen	Muenchen	Muenchen			83	Muenchen	environmentalother	Product-Raw-Ground, Comminuted or Otherwise Nonintact-Pork	d	1,2	6,8	Muenchen	Muenchen|Virginia|Manhattan|Yovokome	Muenchen	119922267	0.027272727	330	321	PASS	C2-C3
SRR24223058	8	d	1,2	Muenchen	Muenchen	Muenchen			82	Muenchen	clinical	not collected	d	1,2	6,8	Muenchen	Muenchen|Virginia|Manhattan|Yovokome	Muenchen	18888484	0.018181818	330	324	PASS	C2-C3
SRR24263583	8	d	1,2	Muenchen	Muenchen	Muenchen			3627	Muenchen	environmentalother	Product-Raw-Ground, Comminuted or Otherwise Nonintact-Pork	d	1,2	6,8	Muenchen	Muenchen|Virginia|Manhattan|Yovokome	Muenchen	119922267	0.027272727	330	321	PASS	C2-C3
SRR24310354	8	d	1,2	Muenchen	Muenchen	Muenchen			3627	Muenchen	environmentalother	Product-Raw-Ground, Comminuted or Otherwise Nonintact-Pork	d	1,2	6,8	Muenchen	Muenchen|Virginia|Manhattan|Yovokome	Muenchen	119922267	0.027272727	330	321	PASS	C2-C3
SRR24323046	8	d	1,2	Muenchen	Muenchen	Muenchen			112	Muenchen	environmentalother	Animal-Swine-Market Swine (cecal)	d	1,2	6,8	Muenchen	Muenchen|Virginia|Manhattan|Yovokome	Muenchen	387145227	0.033333333	330	319	PASS	C2-C3
SRR24423479	8	d	1,2	Muenchen	Muenchen	Muenchen			83	Muenchen	environmentalother	Comminuted Turkey	d	1,2	6,8	Muenchen	Muenchen|Virginia|Manhattan|Yovokome	Muenchen	3601647004	0.024242424	330	322	PASS	C2-C3
SRR24426497	8	d	1,2	Muenchen	Muenchen	Muenchen			83	Muenchen	environmentalother	Product-Raw-Ground, Comminuted or Otherwise Nonintact-Pork	d	1,2	6,8	Muenchen	Muenchen|Virginia|Manhattan|Yovokome	Muenchen	3601647004	0.024242424	330	322	PASS	C2-C3
SRR24466352	8	d	1,2	Muenchen	Muenchen	Muenchen			83	Muenchen	environmentalother	Product-Raw-Ground, Comminuted or Otherwise Nonintact-Pork	d	1,2	6,8	Muenchen	Muenchen|Virginia|Manhattan|Yovokome	Muenchen	3601647004	0.024242424	330	322	PASS	C2-C3
SRR24466733	8	d	1,2	Muenchen	Muenchen	Muenchen			83	Muenchen	environmentalother	comminuted beef	d	1,2	6,8	Muenchen	Muenchen|Virginia|Manhattan|Yovokome	Muenchen	119922267	0.027272727	330	321	PASS	C2-C3
SRR24564968	8	d	1,2	Muenchen	Muenchen	Muenchen			83	Muenchen	environmentalother	Animal-Swine-Sow (cecal)	d	1,2	6,8	Muenchen	Muenchen|Virginia|Manhattan|Yovokome	Muenchen	119922267	0.027272727	330	321	PASS	C2-C3
SRR24565651	8	d	1,2	Muenchen	Muenchen	Muenchen			83	Muenchen	environmentalother	Animal-Swine-Sow (cecal)	d	1,2	6,8	Muenchen	Muenchen|Virginia|Manhattan|Yovokome	Muenchen	3601647004	0.024242424	330	322	PASS	C2-C3
SRR24628300	8	d	1,2	Muenchen	Muenchen	Muenchen			112	Muenchen	environmentalother	wastewater	d	1,2	6,8	Muenchen	Muenchen|Virginia|Manhattan|Yovokome	Muenchen	2410503066	0.039393939	330	317	PASS	C2-C3
SRR24828952	8	d	1,2	Muenchen	Muenchen	Muenchen			83	Muenchen	environmentalother	chicken - young chicken carcass rinse (post-chill)	d	1,2	6,8	Muenchen	Muenchen|Virginia|Manhattan|Yovokome	Muenchen	3601647004	0.024242424	330	322	PASS	C2-C3
SRR2484064	8	d	1,2	Muenchen	Muenchen	Muenchen			83	Muenchen	environmentalother	comminuted chicken	d	1,2	6,8	Muenchen	Muenchen|Virginia|Manhattan|Yovokome	Muenchen	119922267	0.027272727	330	321	PASS	C2-C3
SRR24863094	8	d	1,2	Muenchen	Muenchen	Muenchen			83	Muenchen	environmentalother	Comminuted Turkey	d	1,2	6,8	Muenchen	Muenchen|Virginia|Manhattan|Yovokome	Muenchen	3601647004	0.024242424	330	322	PASS	C2-C3
SRR24867763	8	d	1,2	Muenchen	Muenchen	Muenchen			83	Muenchen	environmentalother	Animal-Swine-Sow (cecal)	d	1,2	6,8	Muenchen	Muenchen|Virginia|Manhattan|Yovokome	Muenchen	119922267	0.027272727	330	321	PASS	C2-C3
SRR24877716	8	d	1,2	Muenchen	Muenchen	Muenchen			83	Muenchen	environmentalother	comminuted beef	d	1,2	6,8	Muenchen	Muenchen|Virginia|Manhattan|Yovokome	Muenchen	119922267	0.027272727	330	321	PASS	C2-C3
SRR25007458	8	d	1,2	Muenchen	Muenchen	Muenchen			83	Muenchen	environmentalother	Comminuted Turkey	d	1,2	6,8	Muenchen	Muenchen|Virginia|Manhattan|Yovokome	Muenchen	119922267	0.027272727	330	321	PASS	C2-C3
SRR25037567	8	d	1,2	Muenchen	Muenchen	Muenchen			83	Muenchen	environmentalother	Animal-Cattle-Steer (cecal)	d	1,2	6,8	Muenchen	Muenchen|Virginia|Manhattan|Yovokome	Muenchen	119922267	0.027272727	330	321	PASS	C2-C3
SRR25133998	8	d	1,2	Muenchen	Muenchen	Muenchen			83	Muenchen	environmentalother	Animal-Cattle-Steer (cecal)	d	1,2	6,8	Muenchen	Muenchen|Virginia|Manhattan|Yovokome	Muenchen	119922267	0.027272727	330	321	PASS	C2-C3
SRR25170174	8	d	1,2	Muenchen	Muenchen	Muenchen			83	Muenchen	environmentalother	comminuted beef	d	1,2	6,8	Muenchen	Muenchen|Virginia|Manhattan|Yovokome	Muenchen	119922267	0.027272727	330	321	PASS	C2-C3
SRR25184410	8	d	1,2	Muenchen	Muenchen	Muenchen			112	Muenchen	environmentalother	comminuted beef	d	1,2	6,8	Muenchen	Muenchen|Virginia|Manhattan|Yovokome	Muenchen	2245737877	0.015151515	330	325	PASS	C2-C3
SRR25184430	8	d	1,2	Muenchen	Muenchen	Muenchen			83	Muenchen	environmentalother	Comminuted Turkey	d	1,2	6,8	Muenchen	Muenchen|Virginia|Manhattan|Yovokome	Muenchen	3601647004	0.024242424	330	322	PASS	C2-C3
SRR2533520	8	d	1,2	Muenchen	Muenchen	Muenchen			112	Muenchen	environmentalother	ground turkey	d	1,2	6,8	Muenchen	Muenchen|Virginia|Manhattan|Yovokome	Muenchen	893905901	0.015151515	330	325	PASS	C2-C3
SRR2534090	8	d	1,2	Muenchen	Muenchen	Muenchen			82	Muenchen	environmentalother	feces swine	d	1,2	6,8	Muenchen	Muenchen|Virginia|Manhattan|Yovokome	Muenchen	18888484	0.018181818	330	324	PASS	C2-C3
SRR25386769	8	d	1,2	Muenchen	Muenchen	Muenchen			83	Muenchen	environmentalother	product-raw-intact-beef	d	1,2	6,8	Muenchen	Muenchen|Virginia|Manhattan|Yovokome	Muenchen	119922267	0.027272727	330	321	PASS	C2-C3
SRR25386772	8	d	1,2	Muenchen	Muenchen	Muenchen			83	Muenchen	environmentalother	animal-cattle-steer	d	1,2	6,8	Muenchen	Muenchen|Virginia|Manhattan|Yovokome	Muenchen	119922267	0.027272727	330	321	PASS	C2-C3
SRR25401356	8	d	1,2	Muenchen	Muenchen	Muenchen			83	Muenchen	environmentalother	product-raw-intact-beef	d	1,2	6,8	Muenchen	Muenchen|Virginia|Manhattan|Yovokome	Muenchen	119922267	0.027272727	330	321	PASS	C2-C3
SRR25447294	8	d	1,2	Muenchen	Muenchen	Muenchen			83	Muenchen	environmentalother	Animal-Turkey-Young Turkey (cecal)	d	1,2	6,8	Muenchen	Muenchen|Virginia|Manhattan|Yovokome	Muenchen	3601647004	0.024242424	330	322	PASS	C2-C3
SRR25475474	8	d	1,2	Muenchen	Muenchen	Muenchen			83	Muenchen	environmentalother	comminuted beef	d	1,2	6,8	Muenchen	Muenchen|Virginia|Manhattan|Yovokome	Muenchen	119922267	0.027272727	330	321	PASS	C2-C3
SRR25553656	8	d	1,2	Muenchen	Muenchen	Muenchen			112	Muenchen	environmentalother	Product-Raw-Ground, Comminuted or Otherwise Nonintact-Pork	d	1,2	6,8	Muenchen	Muenchen|Virginia|Manhattan|Yovokome	Muenchen	4016322471	0.018181818	330	324	PASS	C2-C3
SRR25598410	8	d	1,2	Muenchen	Muenchen	Muenchen			83	Muenchen	environmentalother	comminuted beef	d	1,2	6,8	Muenchen	Muenchen|Virginia|Manhattan|Yovokome	Muenchen	119922267	0.027272727	330	321	PASS	C2-C3
SRR25598421	8	d	1,2	Muenchen	Muenchen	Muenchen			83	Muenchen	environmentalother	comminuted beef	d	1,2	6,8	Muenchen	Muenchen|Virginia|Manhattan|Yovokome	Muenchen	119922267	0.027272727	330	321	PASS	C2-C3
SRR25601496	8	d	1,2	Muenchen	Muenchen	Muenchen			83	Muenchen	environmentalother	Product-Raw-Ground, Comminuted or Otherwise Nonintact-Pork	d	1,2	6,8	Muenchen	Muenchen|Virginia|Manhattan|Yovokome	Muenchen	119922267	0.027272727	330	321	PASS	C2-C3
SRR25601826	8	d	1,2	Muenchen	Muenchen	Muenchen			83	Muenchen	environmentalother	Product-Raw-Ground, Comminuted or Otherwise Nonintact-Pork	d	1,2	6,8	Muenchen	Muenchen|Virginia|Manhattan|Yovokome	Muenchen	119922267	0.027272727	330	321	PASS	C2-C3
SRR25689260	8	d	1,2	Muenchen	Muenchen	Muenchen			83	Muenchen	animal-cattle-steer	environmentalother	d	1,2	6,8	Muenchen	Muenchen|Virginia|Manhattan|Yovokome	Muenchen	3601647004	0.024242424	330	322	PASS	C2-C3
SRR25713504	8	d	1,2	Muenchen	Muenchen	Muenchen			83	Muenchen	comminuted beef	environmentalother	d	1,2	6,8	Muenchen	Muenchen|Virginia|Manhattan|Yovokome	Muenchen	3601647004	0.024242424	330	322	PASS	C2-C3
SRR25713511	8	d	1,2	Muenchen	Muenchen	Muenchen			83	Muenchen	animal-cattle-steer	environmentalother	d	1,2	6,8	Muenchen	Muenchen|Virginia|Manhattan|Yovokome	Muenchen	119922267	0.027272727	330	321	PASS	C2-C3
SRR25816607	8	d	1,2	Muenchen	Muenchen	Muenchen			83	Muenchen	Product-Raw-Ground	Comminuted or Otherwise Nonintact-Pork	d	1,2	6,8	Muenchen	Muenchen|Virginia|Manhattan|Yovokome	Muenchen	119922267	0.027272727	330	321	PASS	C2-C3
SRR25816611	8	d	1,2	Muenchen	Muenchen	Muenchen			83	Muenchen	animal-cattle-steer	environmentalother	d	1,2	6,8	Muenchen	Muenchen|Virginia|Manhattan|Yovokome	Muenchen	119922267	0.027272727	330	321	PASS	C2-C3
SRR25816619	8	d	1,2	Muenchen	Muenchen	Muenchen			83	Muenchen	Comminuted Turkey	environmentalother	d	1,2	6,8	Muenchen	Muenchen|Virginia|Manhattan|Yovokome	Muenchen	3601647004	0.024242424	330	322	PASS	C2-C3
SRR25816638	8	d	1,2	Muenchen	Muenchen	Muenchen			83	Muenchen	animal-cattle-steer	environmentalother	d	1,2	6,8	Muenchen	Muenchen|Virginia|Manhattan|Yovokome	Muenchen	119922267	0.027272727	330	321	PASS	C2-C3
SRR25818410	8	d	1,2	Muenchen	Muenchen	Muenchen			83	Muenchen	comminuted beef	environmentalother	d	1,2	6,8	Muenchen	Muenchen|Virginia|Manhattan|Yovokome	Muenchen	119922267	0.027272727	330	321	PASS	C2-C3
SRR25836856	8	d	1,2	Muenchen	Muenchen	Muenchen			83	Muenchen	Animal-Cattle-Dairy Cow (cecal)	environmentalother	d	1,2	6,8	Muenchen	Muenchen|Virginia|Manhattan|Yovokome	Muenchen	119922267	0.027272727	330	321	PASS	C2-C3
SRR25836874	8	d	1,2	Muenchen	Muenchen	Muenchen			83	Muenchen	Animal-Turkey-Young Turkey (cecal)	environmentalother	d	1,2	6,8	Muenchen	Muenchen|Virginia|Manhattan|Yovokome	Muenchen	3601647004	0.024242424	330	322	PASS	C2-C3
SRR2584400	8	d	1,2	Muenchen	Muenchen	Muenchen			83	Muenchen	environmentalother	ground turkey	d	1,2	6,8	Muenchen	Muenchen|Virginia|Manhattan|Yovokome	Muenchen	1651767759	0.027272727	330	321	PASS	C2-C3
SRR2585437	8	d	1,2	Muenchen	Muenchen	Muenchen			112	Muenchen	environmentalother	serrano pepper	d	1,2	6,8	Muenchen	Muenchen|Virginia|Manhattan|Yovokome	Muenchen	1635459164	0.018181818	330	324	PASS	C2-C3
SRR25872440	8	d	1,2	Muenchen	Muenchen	Muenchen			112	Muenchen	human	clinical	d	1,2	6,8	Muenchen	Muenchen|Virginia|Manhattan|Yovokome	Muenchen	893905901	0.015151515	330	325	PASS	C2-C3
SRR25872472	8	d	1,2	Muenchen	Muenchen	Muenchen			112	Muenchen	human	clinical	d	1,2	6,8	Muenchen	Muenchen|Virginia|Manhattan|Yovokome	Muenchen	893905901	0.015151515	330	325	PASS	C2-C3
SRR25872626	8	d	1,2	Muenchen	Muenchen	Muenchen			82	Muenchen	other	environmentalother	d	1,2	6,8	Muenchen	Muenchen|Virginia|Manhattan|Yovokome	Muenchen	3464141490	0.015151515	330	325	PASS	C2-C3
SRR25876764	8	d	1,2	Muenchen	Muenchen	Muenchen			82	Muenchen	human	clinical	d	1,2	6,8	Muenchen	Muenchen|Virginia|Manhattan|Yovokome	Muenchen	18888484	0.018181818	330	324	PASS	C2-C3
SRR26030646	8	d	1,2	Muenchen	Muenchen	Muenchen			83	Muenchen	comminuted beef	environmentalother	d	1,2	6,8	Muenchen	Muenchen|Virginia|Manhattan|Yovokome	Muenchen	119922267	0.027272727	330	321	PASS	C2-C3
SRR26030896	8	d	1,2	Muenchen	Muenchen	Muenchen			83	Muenchen	Animal-Cattle-Steer (cecal)	environmentalother	d	1,2	6,8	Muenchen	Muenchen|Virginia|Manhattan|Yovokome	Muenchen	119922267	0.027272727	330	321	PASS	C2-C3
SRR26049961	8	d	1,2	Muenchen	Muenchen	Muenchen			112	Muenchen	surface water	environmentalother	d	1,2	6,8	Muenchen	Muenchen|Virginia|Manhattan|Yovokome	Muenchen	866094562	0.024242424	330	322	PASS	C2-C3
SRR26049967	8	d	1,2	Muenchen	Muenchen	Muenchen			112	Muenchen	surface water	environmentalother	d	1,2	6,8	Muenchen	Muenchen|Virginia|Manhattan|Yovokome	Muenchen	2564404403	0.021212121	330	323	PASS	C2-C3
SRR26049976	8	d	1,2	Muenchen	Muenchen	Muenchen			112	Muenchen	surface water	environmentalother	d	1,2	6,8	Muenchen	Muenchen|Virginia|Manhattan|Yovokome	Muenchen	1127678313	0.033333333	330	319	PASS	C2-C3
SRR26053779	8	d	1,2	Muenchen	Muenchen	Muenchen			83	Muenchen	Product-Raw-Ground	Comminuted or Otherwise Nonintact-Pork	d	1,2	6,8	Muenchen	Muenchen|Virginia|Manhattan|Yovokome	Muenchen	119922267	0.027272727	330	321	PASS	C2-C3
SRR26053783	8	d	1,2	Muenchen	Muenchen	Muenchen			83	Muenchen	Animal-Chicken-Young Chicken (cecal)	environmentalother	d	1,2	6,8	Muenchen	Muenchen|Virginia|Manhattan|Yovokome	Muenchen	119922267	0.027272727	330	321	PASS	C2-C3
SRR26089128	8	d	1,2	Muenchen	Muenchen	Muenchen			83	Muenchen	comminuted beef	environmentalother	d	1,2	6,8	Muenchen	Muenchen|Virginia|Manhattan|Yovokome	Muenchen	119922267	0.027272727	330	321	PASS	C2-C3
SRR26094673	8	d	1,2	Muenchen	Muenchen	Muenchen			83	Muenchen	animal-cattle-heifer	environmentalother	d	1,2	6,8	Muenchen	Muenchen|Virginia|Manhattan|Yovokome	Muenchen	119922267	0.027272727	330	321	PASS	C2-C3
SRR26094675	8	d	1,2	Muenchen	Muenchen	Muenchen			83	Muenchen	comminuted beef	environmentalother	d	1,2	6,8	Muenchen	Muenchen|Virginia|Manhattan|Yovokome	Muenchen	119922267	0.027272727	330	321	PASS	C2-C3
SRR26162851	8	d	1,2	Muenchen	Muenchen	Muenchen			83	Muenchen	Animal-Turkey-Turkey Carcass Sponge	environmentalother	d	1,2	6,8	Muenchen	Muenchen|Virginia|Manhattan|Yovokome	Muenchen	3601647004	0.024242424	330	322	PASS	C2-C3
SRR26183271	8	d	1,2	Muenchen	Muenchen	Muenchen			112	Muenchen	intestine	environmentalother	d	1,2	6,8	Muenchen	Muenchen|Virginia|Manhattan|Yovokome	Muenchen	1280313294	0.051515152	330	313	PASS	C2-C3
SRR26208840	8	d	1,2	Muenchen	Muenchen	Muenchen			83	Muenchen	product-raw-intact-beef	environmentalother	d	1,2	6,8	Muenchen	Muenchen|Virginia|Manhattan|Yovokome	Muenchen	119922267	0.027272727	330	321	PASS	C2-C3
SRR26208937	8	d	1,2	Muenchen	Muenchen	Muenchen			83	Muenchen	Comminuted Turkey	environmentalother	d	1,2	6,8	Muenchen	Muenchen|Virginia|Manhattan|Yovokome	Muenchen	119922267	0.027272727	330	321	PASS	C2-C3
SRR26209550	8	d	1,2	Muenchen	Muenchen	Muenchen			83	Muenchen	Animal-Swine-Sow (cecal)	environmentalother	d	1,2	6,8	Muenchen	Muenchen|Virginia|Manhattan|Yovokome	Muenchen	119922267	0.027272727	330	321	PASS	C2-C3
SRR26223166	8	d	1,2	Muenchen	Muenchen	Muenchen			83	Muenchen	Product-Raw-Ground	Comminuted or Otherwise Nonintact-Pork	d	1,2	6,8	Muenchen	Muenchen|Virginia|Manhattan|Yovokome	Muenchen	119922267	0.027272727	330	321	PASS	C2-C3
SRR26257711	8	d	1,2	Muenchen	Muenchen	Muenchen			83	Muenchen	comminuted beef	environmentalother	d	1,2	6,8	Muenchen	Muenchen|Virginia|Manhattan|Yovokome	Muenchen	119922267	0.027272727	330	321	PASS	C2-C3
SRR26264888	8	d	1,2	Muenchen	Muenchen	Muenchen			83	Muenchen	comminuted beef	environmentalother	d	1,2	6,8	Muenchen	Muenchen|Virginia|Manhattan|Yovokome	Muenchen	119922267	0.027272727	330	321	PASS	C2-C3
SRR26264920	8	d	1,2	Muenchen	Muenchen	Muenchen			83	Muenchen	comminuted beef	environmentalother	d	1,2	6,8	Muenchen	Muenchen|Virginia|Manhattan|Yovokome	Muenchen	119922267	0.027272727	330	321	PASS	C2-C3
SRR26265483	8	d	1,2	Muenchen	Muenchen	Muenchen			83	Muenchen	Product-Raw-Ground	Comminuted or Otherwise Nonintact-Pork	d	1,2	6,8	Muenchen	Muenchen|Virginia|Manhattan|Yovokome	Muenchen	119922267	0.027272727	330	321	PASS	C2-C3
SRR2648755	8	d	1,2	Muenchen	Muenchen	Muenchen			112	Muenchen	environmentalother	animal-swine-sow	d	1,2	6,8	Muenchen	Muenchen|Virginia|Manhattan|Yovokome	Muenchen	133755389	0.051515152	330	313	PASS	C2-C3
SRR2724059	8	d	1,2	Muenchen	Muenchen	Muenchen			83	Muenchen	environmentalother	ground turkey	d	1,2	6,8	Muenchen	Muenchen|Virginia|Manhattan|Yovokome	Muenchen	1651767759	0.027272727	330	321	PASS	C2-C3
SRR2829110	8	d	1,2	Muenchen	Muenchen	Muenchen			83	Muenchen	environmentalother	animal-swine-sow	d	1,2	6,8	Muenchen	Muenchen|Virginia|Manhattan|Yovokome	Muenchen	119922267	0.027272727	330	321	PASS	C2-C3
SRR2829308	8	d	1,2	Muenchen	Muenchen	Muenchen			83	Muenchen	environmentalother	Animal-Turkey-Young Turkey	d	1,2	6,8	Muenchen	Muenchen|Virginia|Manhattan|Yovokome	Muenchen	119922267	0.027272727	330	321	PASS	C2-C3
SRR2910997	8	d	1,2	Muenchen	Muenchen	Muenchen			112	Muenchen	environmentalother	home made cheese	d	1,2	6,8	Muenchen	Muenchen|Virginia|Manhattan|Yovokome	Muenchen	133755389	0.051515152	330	313	PASS	C2-C3
SRR2911776	8	d	1,2	Muenchen	Muenchen	Muenchen			112	Muenchen	environmentalother	bovine intestine	d	1,2	6,8	Muenchen	Muenchen|Virginia|Manhattan|Yovokome	Muenchen	119228263	0.033333333	330	319	PASS	C2-C3
SRR2919946	8	d	1,2	Muenchen	Muenchen	Muenchen			83	Muenchen	environmentalother	animal-swine-market swine	d	1,2	6,8	Muenchen	Muenchen|Virginia|Manhattan|Yovokome	Muenchen	119922267	0.027272727	330	321	PASS	C2-C3
SRR2919950	8	d	1,2	Muenchen	Muenchen	Muenchen			83	Muenchen	environmentalother	animal-swine-sow	d	1,2	6,8	Muenchen	Muenchen|Virginia|Manhattan|Yovokome	Muenchen	119922267	0.027272727	330	321	PASS	C2-C3
SRR2962396	8	d	1,2	Muenchen	Muenchen	Muenchen			112	Muenchen	environmentalother	chicken breast	d	1,2	6,8	Muenchen	Muenchen|Virginia|Manhattan|Yovokome	Muenchen	91822715	0.024242424	330	322	PASS	C2-C3
SRR2981105	8	d	1,2	Muenchen	Muenchen	Muenchen			83	Muenchen	environmentalother	animal-swine-sow	d	1,2	6,8	Muenchen	Muenchen|Virginia|Manhattan|Yovokome	Muenchen	119922267	0.027272727	330	321	PASS	C2-C3
SRR2989169	8	d	1,2	Muenchen	Muenchen	Muenchen			83	Muenchen	environmentalother	animal-cattle-dairy cow	d	1,2	6,8	Muenchen	Muenchen|Virginia|Manhattan|Yovokome	Muenchen	119922267	0.027272727	330	321	PASS	C2-C3
SRR3033321	8	d	1,2	Muenchen	Muenchen	Muenchen			83	Muenchen	environmentalother	animal-swine-sow	d	1,2	6,8	Muenchen	Muenchen|Virginia|Manhattan|Yovokome	Muenchen	119922267	0.027272727	330	321	PASS	C2-C3
SRR3038249	8	d	1,2	Muenchen	Muenchen	Muenchen			112	Muenchen	environmentalother	pizzle stick	d	1,2	6,8	Muenchen	Muenchen|Virginia|Manhattan|Yovokome	Muenchen	2535345453	0.009090909	330	327	PASS	C2-C3
SRR3048833	8	d	1,2	Muenchen	Muenchen	Muenchen			112	Muenchen	clinical	human	d	1,2	6,8	Muenchen	Muenchen|Virginia|Manhattan|Yovokome	Muenchen	1127678313	0.033333333	330	319	PASS	C2-C3
SRR3049607	8	d	1,2	Muenchen	Muenchen	Muenchen			82	Muenchen	clinical	human	d	1,2	6,8	Muenchen	Muenchen|Virginia|Manhattan|Yovokome	Muenchen	3797566840	0.015151515	330	325	PASS	C2-C3
SRR3049678	8	d	1,2	Muenchen	Muenchen	Muenchen			3115	Muenchen	clinical	human	d	1,2	6,8	Muenchen	Muenchen|Virginia|Manhattan|Yovokome	Muenchen	133755389	0.051515152	330	313	PASS	C2-C3
SRR3049781	8	d	1,2	Muenchen	Muenchen	Muenchen			-	Muenchen	clinical	human	d	1,2	6,8	Muenchen	Muenchen|Virginia|Manhattan|Yovokome	Muenchen	119922267	0.027272727	330	321	PASS	C2-C3
SRR3049878	8	d	1,2	Muenchen	Muenchen	Muenchen			83	Muenchen	clinical	human	d	1,2	6,8	Muenchen	Muenchen|Virginia|Manhattan|Yovokome	Muenchen	119922267	0.027272727	330	321	PASS	C2-C3
SRR3056927	8	d	1,2	Muenchen	Muenchen	Muenchen			83	Muenchen	environmentalother	animal-cattle-dairy cow	d	1,2	6,8	Muenchen	Muenchen|Virginia|Manhattan|Yovokome	Muenchen	119922267	0.027272727	330	321	PASS	C2-C3
SRR3062679	8	d	1,2	Muenchen	Muenchen	Muenchen			83	Muenchen	environmentalother	animal-cattle-heifer	d	1,2	6,8	Muenchen	Muenchen|Virginia|Manhattan|Yovokome	Muenchen	119922267	0.027272727	330	321	PASS	C2-C3
SRR3092105	8	d	1,2	Muenchen	Muenchen	Muenchen			112	Muenchen	environmentalother	feces animal	d	1,2	6,8	Muenchen	Muenchen|Virginia|Manhattan|Yovokome	Muenchen	2755624773	0.012121212	330	326	PASS	C2-C3
SRR3092107	8	d	1,2	Muenchen	Muenchen	Muenchen			112	Muenchen	environmentalother	environmental swab	d	1,2	6,8	Muenchen	Muenchen|Virginia|Manhattan|Yovokome	Muenchen	2755624773	0.012121212	330	326	PASS	C2-C3
SRR3151789	8	d	1,2	Muenchen	Muenchen	Muenchen			83	Muenchen	environmentalother	ground turkey	d	1,2	6,8	Muenchen	Muenchen|Virginia|Manhattan|Yovokome	Muenchen	1651767759	0.027272727	330	321	PASS	C2-C3
SRR3156226	8	d	1,2	Muenchen	Muenchen	Muenchen			83	Muenchen	environmentalother	Animal-Turkey-Young Turkey	d	1,2	6,8	Muenchen	Muenchen|Virginia|Manhattan|Yovokome	Muenchen	1651767759	0.027272727	330	321	PASS	C2-C3
SRR3170067	8	d	1,2	Muenchen	Muenchen	Muenchen			83	Muenchen	environmentalother	animal-swine-sow	d	1,2	6,8	Muenchen	Muenchen|Virginia|Manhattan|Yovokome	Muenchen	119922267	0.027272727	330	321	PASS	C2-C3
SRR3180046	8	d	1,2	Muenchen	Muenchen	Muenchen			83	Muenchen	environmentalother	animal-cattle-heifer	d	1,2	6,8	Muenchen	Muenchen|Virginia|Manhattan|Yovokome	Muenchen	119922267	0.027272727	330	321	PASS	C2-C3
SRR3184075	8	d	1,2	Muenchen	Muenchen	Muenchen			83	Muenchen	environmentalother	animal-swine-sow	d	1,2	6,8	Muenchen	Muenchen|Virginia|Manhattan|Yovokome	Muenchen	119922267	0.027272727	330	321	PASS	C2-C3
SRR3187243	8	d	1,2	Muenchen	Muenchen	Muenchen			83	Muenchen	environmentalother	animal-swine-market swine	d	1,2	6,8	Muenchen	Muenchen|Virginia|Manhattan|Yovokome	Muenchen	3601647004	0.024242424	330	322	PASS	C2-C3
SRR3199354	8	d	1,2	Muenchen	Muenchen	Muenchen			83	Muenchen	environmentalother	cheese	d	1,2	6,8	Muenchen	Muenchen|Virginia|Manhattan|Yovokome	Muenchen	119922267	0.027272727	330	321	PASS	C2-C3
SRR3199355	8	d	1,2	Muenchen	Muenchen	Muenchen			83	Muenchen	environmentalother	cheese	d	1,2	6,8	Muenchen	Muenchen|Virginia|Manhattan|Yovokome	Muenchen	119922267	0.027272727	330	321	PASS	C2-C3
SRR3205950	8	d	1,2	Muenchen	Muenchen	Muenchen			112	Muenchen	environmentalother	papaya	d	1,2	6,8	Muenchen	Muenchen|Virginia|Manhattan|Yovokome	Muenchen	2515418228	0.018181818	330	324	PASS	C2-C3
SRR3216327	8	d	1,2	Muenchen	Muenchen	Muenchen			112	Muenchen	clinical	stool	d	1,2	6,8	Muenchen	Muenchen|Virginia|Manhattan|Yovokome	Muenchen	3115307665	0.015151515	330	325	PASS	C2-C3
SRR3226924	8	d	1,2	Muenchen	Muenchen	Muenchen			83	Muenchen	environmentalother	animal-cattle-dairy cow	d	1,2	6,8	Muenchen	Muenchen|Virginia|Manhattan|Yovokome	Muenchen	119922267	0.027272727	330	321	PASS	C2-C3
SRR3231368	8	d	1,2	Muenchen	Muenchen	Muenchen			112	Muenchen	clinical	stool	d	1,2	6,8	Muenchen	Muenchen|Virginia|Manhattan|Yovokome	Muenchen	3115307665	0.015151515	330	325	PASS	C2-C3
SRR3231369	8	d	1,2	Muenchen	Muenchen	Muenchen			112	Muenchen	clinical	stool	d	1,2	6,8	Muenchen	Muenchen|Virginia|Manhattan|Yovokome	Muenchen	3115307665	0.015151515	330	325	PASS	C2-C3
SRR3240247	8	d	1,2	Muenchen	Muenchen	Muenchen			83	Muenchen	environmentalother	animal-swine-market swine	d	1,2	6,8	Muenchen	Muenchen|Virginia|Manhattan|Yovokome	Muenchen	119922267	0.027272727	330	321	PASS	C2-C3
SRR3242140	8	d	1,2	Muenchen	Muenchen	Muenchen			112	Muenchen	environmentalother	orange juice	d	1,2	6,8	Muenchen	Muenchen|Virginia|Manhattan|Yovokome	Muenchen	NA	0.027272727	329	321	PASS	C2-C3
SRR3242141	8	d	1,2	Muenchen	Muenchen	Muenchen			112	Muenchen	environmentalother	orange juice	d	1,2	6,8	Muenchen	Muenchen|Virginia|Manhattan|Yovokome	Muenchen	NA	0.027272727	329	321	PASS	C2-C3
SRR3242166	8	d	1,2	Muenchen	Muenchen	Muenchen			3211	Muenchen	environmentalother	cumin extract flavor	d	1,2	6,8	Muenchen	Muenchen|Virginia|Manhattan|Yovokome	Muenchen	3138491238	0.03030303	330	320	PASS	C2-C3
SRR3295528	8	d	1,2	Muenchen	Muenchen	Muenchen			83	Muenchen	environmentalother	ground turkey	d	1,2	6,8	Muenchen	Muenchen|Virginia|Manhattan|Yovokome	Muenchen	2509016124	0.027272727	330	321	PASS	C2-C3
SRR3295530	8	d	1,2	Muenchen	Muenchen	Muenchen			83	Muenchen	environmentalother	ground turkey	d	1,2	6,8	Muenchen	Muenchen|Virginia|Manhattan|Yovokome	Muenchen	1651767759	0.027272727	330	321	PASS	C2-C3
SRR3295557	8	d	1,2	Muenchen	Muenchen	Muenchen			83	Muenchen	environmentalother	ground turkey	d	1,2	6,8	Muenchen	Muenchen|Virginia|Manhattan|Yovokome	Muenchen	1651767759	0.027272727	330	321	PASS	C2-C3
SRR3295562	8	d	1,2	Muenchen	Muenchen	Muenchen			83	Muenchen	environmentalother	ground turkey	d	1,2	6,8	Muenchen	Muenchen|Virginia|Manhattan|Yovokome	Muenchen	2509016124	0.027272727	330	321	PASS	C2-C3
SRR3295567	8	d	1,2	Muenchen	Muenchen	Muenchen			83	Muenchen	environmentalother	ground turkey	d	1,2	6,8	Muenchen	Muenchen|Virginia|Manhattan|Yovokome	Muenchen	1651767759	0.027272727	330	321	PASS	C2-C3
SRR3295575	8	d	1,2	Muenchen	Muenchen	Muenchen			83	Muenchen	environmentalother	ground turkey	d	1,2	6,8	Muenchen	Muenchen|Virginia|Manhattan|Yovokome	Muenchen	1651767759	0.027272727	330	321	PASS	C2-C3
SRR3295599	8	d	1,2	Muenchen	Muenchen	Muenchen			83	Muenchen	environmentalother	chicken breast	d	1,2	6,8	Muenchen	Muenchen|Virginia|Manhattan|Yovokome	Muenchen	1651767759	0.027272727	330	321	PASS	C2-C3
SRR3295600	8	d	1,2	Muenchen	Muenchen	Muenchen			83	Muenchen	environmentalother	ground turkey	d	1,2	6,8	Muenchen	Muenchen|Virginia|Manhattan|Yovokome	Muenchen	1651767759	0.027272727	330	321	PASS	C2-C3
SRR3295610	8	d	1,2	Muenchen	Muenchen	Muenchen			-	Muenchen	environmentalother	ground turkey	d	1,2	6,8	Muenchen	Muenchen|Virginia|Manhattan|Yovokome	Muenchen	1651767759	0.027272727	330	321	PASS	C2-C3
SRR3295681	8	d	1,2	Muenchen	Muenchen	Muenchen			112	Muenchen	environmentalother	animal-swine-sow	d	1,2	6,8	Muenchen	Muenchen|Virginia|Manhattan|Yovokome	Muenchen	973033842	0.018181818	330	324	PASS	C2-C3
SRR3295720	8	d	1,2	Muenchen	Muenchen	Muenchen			83	Muenchen	environmentalother	Hogs	d	1,2	6,8	Muenchen	Muenchen|Virginia|Manhattan|Yovokome	Muenchen	119922267	0.027272727	330	321	PASS	C2-C3
SRR3295727	8	d	1,2	Muenchen	Muenchen	Muenchen			83	Muenchen	environmentalother	Hogs	d	1,2	6,8	Muenchen	Muenchen|Virginia|Manhattan|Yovokome	Muenchen	119922267	0.027272727	330	321	PASS	C2-C3
SRR3295870	8	d	1,2	Muenchen	Muenchen	Muenchen			112	Muenchen	environmentalother	Hogs	d	1,2	6,8	Muenchen	Muenchen|Virginia|Manhattan|Yovokome	Muenchen	973033842	0.018181818	330	324	PASS	C2-C3
SRR3295882	8	d	1,2	Muenchen	Muenchen	Muenchen			83	Muenchen	environmentalother	Dairy Cattle	d	1,2	6,8	Muenchen	Muenchen|Virginia|Manhattan|Yovokome	Muenchen	119922267	0.027272727	330	321	PASS	C2-C3
SRR3321839	8	d	1,2	Muenchen	Muenchen	Muenchen			112	Muenchen	clinical	human	d	1,2	6,8	Muenchen	Muenchen|Virginia|Manhattan|Yovokome	Muenchen	2768792341	0.027272727	330	321	PASS	C2-C3
SRR3321841	8	d	1,2	Muenchen	Muenchen	Muenchen			112	Muenchen	clinical	human	d	1,2	6,8	Muenchen	Muenchen|Virginia|Manhattan|Yovokome	Muenchen	1127678313	0.033333333	330	319	PASS	C2-C3
SRR3322202	8	d	1,2	Muenchen	Muenchen	Muenchen			82	Muenchen	clinical	human	d	1,2	6,8	Muenchen	Muenchen|Virginia|Manhattan|Yovokome	Muenchen	18888484	0.018181818	330	324	PASS	C2-C3
SRR3322391	8	d	1,2	Muenchen	Muenchen	Muenchen			82	Muenchen	environmentalother	food	d	1,2	6,8	Muenchen	Muenchen|Virginia|Manhattan|Yovokome	Muenchen	18888484	0.018181818	330	324	PASS	C2-C3
SRR3331486	8	d	1,2	Muenchen	Muenchen	Muenchen			83	Muenchen	environmentalother	animal-cattle-dairy cow	d	1,2	6,8	Muenchen	Muenchen|Virginia|Manhattan|Yovokome	Muenchen	119922267	0.027272727	330	321	PASS	C2-C3
SRR3383898	8	d	1,2	Muenchen	Muenchen	Muenchen			83	Muenchen	environmentalother	pet food raw	d	1,2	6,8	Muenchen	Muenchen|Virginia|Manhattan|Yovokome	Muenchen	1651767759	0.027272727	330	321	PASS	C2-C3
SRR3392813	8	d	1,2	Muenchen	Muenchen	Muenchen			112	Muenchen	clinical	stool	d	1,2	6,8	Muenchen	Muenchen|Virginia|Manhattan|Yovokome	Muenchen	3115307665	0.015151515	330	325	PASS	C2-C3
SRR3405940	8	d	1,2	Muenchen	Muenchen	Muenchen			112	Muenchen	clinical	stool	d	1,2	6,8	Muenchen	Muenchen|Virginia|Manhattan|Yovokome	Muenchen	3115307665	0.015151515	330	325	PASS	C2-C3
SRR3418278	8	d	1,2	Muenchen	Muenchen	Muenchen			83	Muenchen	environmentalother	ground turkey	d	1,2	6,8	Muenchen	Muenchen|Virginia|Manhattan|Yovokome	Muenchen	1651767759	0.027272727	330	321	PASS	C2-C3
SRR3453162	8	d	1,2	Muenchen	Muenchen	Muenchen			112	Muenchen	environmentalother	serrano pepper	d	1,2	6,8	Muenchen	Muenchen|Virginia|Manhattan|Yovokome	Muenchen	1646509789	0.012121212	330	326	PASS	C2-C3
SRR3473892	8	d	1,2	Muenchen	Muenchen	Muenchen			112	Muenchen	clinical	stool	d	1,2	6,8	Muenchen	Muenchen|Virginia|Manhattan|Yovokome	Muenchen	3115307665	0.015151515	330	325	PASS	C2-C3
SRR3475682	8	d	1,2	Muenchen	Muenchen	Muenchen			112	Muenchen	clinical	stool	d	1,2	6,8	Muenchen	Muenchen|Virginia|Manhattan|Yovokome	Muenchen	3115307665	0.015151515	330	325	PASS	C2-C3
SRR3664910	8	d	1,2	Muenchen	Muenchen	Muenchen			83	Muenchen	environmentalother	ground turkey	d	1,2	6,8	Muenchen	Muenchen|Virginia|Manhattan|Yovokome	Muenchen	1651767759	0.027272727	330	321	PASS	C2-C3
SRR3665075	8	d	1,2	Muenchen	Muenchen	Muenchen			83	Muenchen	environmentalother	ground turkey	d	1,2	6,8	Muenchen	Muenchen|Virginia|Manhattan|Yovokome	Muenchen	3601647004	0.024242424	330	322	PASS	C2-C3
SRR3665195	8	d	1,2	Muenchen	Muenchen	Muenchen			83	Muenchen	environmentalother	ground turkey	d	1,2	6,8	Muenchen	Muenchen|Virginia|Manhattan|Yovokome	Muenchen	1651767759	0.027272727	330	321	PASS	C2-C3
SRR3665261	8	d	1,2	Muenchen	Muenchen	Muenchen			83	Muenchen	environmentalother	ground turkey	d	1,2	6,8	Muenchen	Muenchen|Virginia|Manhattan|Yovokome	Muenchen	1651767759	0.027272727	330	321	PASS	C2-C3
SRR3667942	8	d	1,2	Muenchen	Muenchen	Muenchen			112	Muenchen	clinical	blood	d	1,2	6,8	Muenchen	Muenchen|Virginia|Manhattan|Yovokome	Muenchen	3115307665	0.015151515	330	325	PASS	C2-C3
SRR3710252	8	d	1,2	Muenchen	Muenchen	Muenchen			83	Muenchen	environmentalother	animal-cattle-dairy cow	d	1,2	6,8	Muenchen	Muenchen|Virginia|Manhattan|Yovokome	Muenchen	119922267	0.027272727	330	321	PASS	C2-C3
SRR3711019	8	d	1,2	Muenchen	Muenchen	Muenchen			83	Muenchen	environmentalother	animal-swine-sow	d	1,2	6,8	Muenchen	Muenchen|Virginia|Manhattan|Yovokome	Muenchen	119922267	0.027272727	330	321	PASS	C2-C3
SRR3711021	8	d	1,2	Muenchen	Muenchen	Muenchen			83	Muenchen	environmentalother	animal-cattle-steer	d	1,2	6,8	Muenchen	Muenchen|Virginia|Manhattan|Yovokome	Muenchen	119922267	0.027272727	330	321	PASS	C2-C3
SRR3713651	8	d	1,2	Muenchen	Muenchen	Muenchen			112	Muenchen	clinical	stool	d	1,2	6,8	Muenchen	Muenchen|Virginia|Manhattan|Yovokome	Muenchen	3115307665	0.015151515	330	325	PASS	C2-C3
SRR3721580	8	d	1,2	Muenchen	Muenchen	Muenchen			112	Muenchen	environmentalother	papaya	d	1,2	6,8	Muenchen	Muenchen|Virginia|Manhattan|Yovokome	Muenchen	2515418228	0.018181818	330	324	PASS	C2-C3
SRR3726303	8	d	1,2	Muenchen	Muenchen	Muenchen			83	Muenchen	environmentalother	animal-cattle-steer	d	1,2	6,8	Muenchen	Muenchen|Virginia|Manhattan|Yovokome	Muenchen	119922267	0.027272727	330	321	PASS	C2-C3
SRR3925034	8	d	1,2	Muenchen	Muenchen	Muenchen			83	Muenchen	environmentalother	animal-cattle-dairy cow	d	1,2	6,8	Muenchen	Muenchen|Virginia|Manhattan|Yovokome	Muenchen	119922267	0.027272727	330	321	PASS	C2-C3
SRR3930237	8	d	1,2	Muenchen	Muenchen	Muenchen			83	Muenchen	clinical	stool	d	1,2	6,8	Muenchen	Muenchen|Virginia|Manhattan|Yovokome	Muenchen	3601647004	0.024242424	330	322	PASS	C2-C3
SRR3932880	8	d	1,2	Muenchen	Muenchen	Muenchen			83	Muenchen	environmentalother	ground turkey	d	1,2	6,8	Muenchen	Muenchen|Virginia|Manhattan|Yovokome	Muenchen	1651767759	0.027272727	330	321	PASS	C2-C3
SRR3932914	8	d	1,2	Muenchen	Muenchen	Muenchen			83	Muenchen	environmentalother	ground turkey	d	1,2	6,8	Muenchen	Muenchen|Virginia|Manhattan|Yovokome	Muenchen	3601647004	0.024242424	330	322	PASS	C2-C3
SRR3932928	8	d	1,2	Muenchen	Muenchen	Muenchen			83	Muenchen	environmentalother	ground turkey	d	1,2	6,8	Muenchen	Muenchen|Virginia|Manhattan|Yovokome	Muenchen	1651767759	0.027272727	330	321	PASS	C2-C3
SRR3932940	8	d	1,2	Muenchen	Muenchen	Muenchen			83	Muenchen	environmentalother	ground turkey	d	1,2	6,8	Muenchen	Muenchen|Virginia|Manhattan|Yovokome	Muenchen	3601647004	0.024242424	330	322	PASS	C2-C3
SRR3932943	8	d	1,2	Muenchen	Muenchen	Muenchen			83	Muenchen	environmentalother	ground turkey	d	1,2	6,8	Muenchen	Muenchen|Virginia|Manhattan|Yovokome	Muenchen	1651767759	0.027272727	330	321	PASS	C2-C3
SRR3932973	8	d	1,2	Muenchen	Muenchen	Muenchen			83	Muenchen	environmentalother	ground turkey	d	1,2	6,8	Muenchen	Muenchen|Virginia|Manhattan|Yovokome	Muenchen	1651767759	0.027272727	330	321	PASS	C2-C3
SRR3932994	8	d	1,2	Muenchen	Muenchen	Muenchen			83	Muenchen	environmentalother	ground turkey	d	1,2	6,8	Muenchen	Muenchen|Virginia|Manhattan|Yovokome	Muenchen	1651767759	0.027272727	330	321	PASS	C2-C3
SRR3933000	8	d	1,2	Muenchen	Muenchen	Muenchen			83	Muenchen	environmentalother	ground turkey	d	1,2	6,8	Muenchen	Muenchen|Virginia|Manhattan|Yovokome	Muenchen	1651767759	0.027272727	330	321	PASS	C2-C3
SRR3933012	8	d	1,2	Muenchen	Muenchen	Muenchen			83	Muenchen	environmentalother	ground turkey	d	1,2	6,8	Muenchen	Muenchen|Virginia|Manhattan|Yovokome	Muenchen	1651767759	0.027272727	330	321	PASS	C2-C3
SRR3933017	8	d	1,2	Muenchen	Muenchen	Muenchen			83	Muenchen	environmentalother	ground turkey	d	1,2	6,8	Muenchen	Muenchen|Virginia|Manhattan|Yovokome	Muenchen	1651767759	0.027272727	330	321	PASS	C2-C3
SRR3933053	8	d	1,2	Muenchen	Muenchen	Muenchen			83	Muenchen	environmentalother	ground turkey	d	1,2	6,8	Muenchen	Muenchen|Virginia|Manhattan|Yovokome	Muenchen	1651767759	0.027272727	330	321	PASS	C2-C3
SRR3933054	8	d	1,2	Muenchen	Muenchen	Muenchen			83	Muenchen	environmentalother	ground turkey	d	1,2	6,8	Muenchen	Muenchen|Virginia|Manhattan|Yovokome	Muenchen	1651767759	0.027272727	330	321	PASS	C2-C3
SRR3933067	8	d	1,2	Muenchen	Muenchen	Muenchen			83	Muenchen	environmentalother	ground turkey	d	1,2	6,8	Muenchen	Muenchen|Virginia|Manhattan|Yovokome	Muenchen	1651767759	0.027272727	330	321	PASS	C2-C3
SRR3954064	8	d	1,2	Muenchen	Muenchen	Muenchen			83	Muenchen	environmentalother	animal-swine-sow	d	1,2	6,8	Muenchen	Muenchen|Virginia|Manhattan|Yovokome	Muenchen	119922267	0.027272727	330	321	PASS	C2-C3
SRR3996670	8	d	1,2	Muenchen	Muenchen	Muenchen			112	Muenchen	clinical	stool	d	1,2	6,8	Muenchen	Muenchen|Virginia|Manhattan|Yovokome	Muenchen	3115307665	0.015151515	330	325	PASS	C2-C3
SRR4017861	8	d	1,2	Muenchen	Muenchen	Muenchen			112	Muenchen	clinical	stool	d	1,2	6,8	Muenchen	Muenchen|Virginia|Manhattan|Yovokome	Muenchen	3115307665	0.015151515	330	325	PASS	C2-C3
SRR4204658	8	d	1,2	Muenchen	Muenchen	Muenchen			83	Muenchen	clinical	stool	d	1,2	6,8	Muenchen	Muenchen|Virginia|Manhattan|Yovokome	Muenchen	119922267	0.027272727	330	321	PASS	C2-C3
SRR4237679	8	d	1,2	Muenchen	Muenchen	Muenchen			3211	Muenchen	environmentalother	paprika	d	1,2	6,8	Muenchen	Muenchen|Virginia|Manhattan|Yovokome	Muenchen	3138491238	0.03030303	330	320	PASS	C2-C3
SRR4252423	8	d	1,2	Muenchen	Muenchen	Muenchen			83	Muenchen	environmentalother	Animal-Turkey-Young Turkey	d	1,2	6,8	Muenchen	Muenchen|Virginia|Manhattan|Yovokome	Muenchen	119922267	0.027272727	330	321	PASS	C2-C3
SRR4280561	8	d	1,2	Muenchen	Muenchen	Muenchen			112	Muenchen	environmentalother	Chicken Wings	d	1,2	6,8	Muenchen	Muenchen|Virginia|Manhattan|Yovokome	Muenchen	4016322471	0.018181818	330	324	PASS	C2-C3
SRR4280569	8	d	1,2	Muenchen	Muenchen	Muenchen			83	Muenchen	environmentalother	ground turkey	d	1,2	6,8	Muenchen	Muenchen|Virginia|Manhattan|Yovokome	Muenchen	1651767759	0.027272727	330	321	PASS	C2-C3
SRR4280588	8	d	1,2	Muenchen	Muenchen	Muenchen			83	Muenchen	environmentalother	ground turkey	d	1,2	6,8	Muenchen	Muenchen|Virginia|Manhattan|Yovokome	Muenchen	1651767759	0.027272727	330	321	PASS	C2-C3
SRR4280631	8	d	1,2	Muenchen	Muenchen	Muenchen			83	Muenchen	environmentalother	ground turkey	d	1,2	6,8	Muenchen	Muenchen|Virginia|Manhattan|Yovokome	Muenchen	1651767759	0.027272727	330	321	PASS	C2-C3
SRR4292796	8	d	1,2	Muenchen	Muenchen	Muenchen			112	Muenchen	environmentalother	raw macadamia nut	d	1,2	6,8	Muenchen	Muenchen|Virginia|Manhattan|Yovokome	Muenchen	916821239	0.012121212	330	326	PASS	C2-C3
SRR4293179	8	d	1,2	Muenchen	Muenchen	Muenchen			83	Muenchen	environmentalother	animal-swine-sow	d	1,2	6,8	Muenchen	Muenchen|Virginia|Manhattan|Yovokome	Muenchen	119922267	0.027272727	330	321	PASS	C2-C3
SRR4301007	8	d	1,2	Muenchen	Muenchen	Muenchen			83	Muenchen	environmentalother	animal-swine-market swine	d	1,2	6,8	Muenchen	Muenchen|Virginia|Manhattan|Yovokome	Muenchen	119922267	0.027272727	330	321	PASS	C2-C3
SRR4418366	8	d	1,2	Muenchen	Muenchen	Muenchen			112	Muenchen	clinical	stool	d	1,2	6,8	Muenchen	Muenchen|Virginia|Manhattan|Yovokome	Muenchen	1662825328	0.03030303	330	320	PASS	C2-C3
SRR4420345	8	d	1,2	Muenchen	Muenchen	Muenchen			112	Muenchen	environmentalother	paprika	d	1,2	6,8	Muenchen	Muenchen|Virginia|Manhattan|Yovokome	Muenchen	1639573924	0.018181818	330	324	PASS	C2-C3
SRR4420346	8	d	1,2	Muenchen	Muenchen	Muenchen			112	Muenchen	environmentalother	paprika	d	1,2	6,8	Muenchen	Muenchen|Virginia|Manhattan|Yovokome	Muenchen	1639573924	0.018181818	330	324	PASS	C2-C3
SRR4420347	8	d	1,2	Muenchen	Muenchen	Muenchen			112	Muenchen	environmentalother	paprika	d	1,2	6,8	Muenchen	Muenchen|Virginia|Manhattan|Yovokome	Muenchen	1639573924	0.018181818	330	324	PASS	C2-C3
SRR4432304	8	d	1,2	Muenchen	Muenchen	Muenchen			83	Muenchen	environmentalother	NULL	d	1,2	6,8	Muenchen	Muenchen|Virginia|Manhattan|Yovokome	Muenchen	119922267	0.027272727	330	321	PASS	C2-C3
SRR4447193	8	d	1,2	Muenchen	Muenchen	Muenchen			1567	Muenchen	clinical	NULL	d	1,2	6,8	Muenchen	Muenchen|Virginia|Manhattan|Yovokome	Muenchen	133755389	0.051515152	330	313	PASS	C2-C3
SRR5004848	8	d	1,2	Muenchen	Muenchen	Muenchen			112	Muenchen	clinical	stool	d	1,2	6,8	Muenchen	Muenchen|Virginia|Manhattan|Yovokome	Muenchen	2334356600	0.024242424	330	322	PASS	C2-C3
SRR5016980	8	d	1,2	Muenchen	Muenchen	Muenchen			83	Muenchen	clinical	stool	d	1,2	6,8	Muenchen	Muenchen|Virginia|Manhattan|Yovokome	Muenchen	3601647004	0.024242424	330	322	PASS	C2-C3
SRR5019509	8	d	1,2	Muenchen	Muenchen	Muenchen			83	Muenchen	environmentalother	animal-cattle-steer	d	1,2	6,8	Muenchen	Muenchen|Virginia|Manhattan|Yovokome	Muenchen	119922267	0.027272727	330	321	PASS	C2-C3
SRR5023294	8	d	1,2	Muenchen	Muenchen	Muenchen			83	Muenchen	clinical	stool	d	1,2	6,8	Muenchen	Muenchen|Virginia|Manhattan|Yovokome	Muenchen	119922267	0.027272727	330	321	PASS	C2-C3
SRR5031282	8	d	1,2	Muenchen	Muenchen	Muenchen			83	Muenchen	clinical	stool	d	1,2	6,8	Muenchen	Muenchen|Virginia|Manhattan|Yovokome	Muenchen	119922267	0.027272727	330	321	PASS	C2-C3
SRR5031287	8	d	1,2	Muenchen	Muenchen	Muenchen			112	Muenchen	clinical	stool	d	1,2	6,8	Muenchen	Muenchen|Virginia|Manhattan|Yovokome	Muenchen	1055033149	0.027272727	330	321	PASS	C2-C3
SRR5031403	8	d	1,2	Muenchen	Muenchen	Muenchen			112	Muenchen	clinical	stool	d	1,2	6,8	Muenchen	Muenchen|Virginia|Manhattan|Yovokome	Muenchen	1595648997	0.036363636	330	318	PASS	C2-C3
SRR5038638	8	d	1,2	Muenchen	Muenchen	Muenchen			83	Muenchen	environmentalother	comminuted beef	d	1,2	6,8	Muenchen	Muenchen|Virginia|Manhattan|Yovokome	Muenchen	119922267	0.027272727	330	321	PASS	C2-C3
SRR5043111	8	d	1,2	Muenchen	Muenchen	Muenchen			83	Muenchen	environmentalother	Comminuted Turkey	d	1,2	6,8	Muenchen	Muenchen|Virginia|Manhattan|Yovokome	Muenchen	1651767759	0.027272727	330	321	PASS	C2-C3
SRR5043208	8	d	1,2	Muenchen	Muenchen	Muenchen			83	Muenchen	environmentalother	product-raw-intact-beef	d	1,2	6,8	Muenchen	Muenchen|Virginia|Manhattan|Yovokome	Muenchen	119922267	0.027272727	330	321	PASS	C2-C3
SRR5043446	8	d	1,2	Muenchen	Muenchen	Muenchen			83	Muenchen	clinical	NULL	d	1,2	6,8	Muenchen	Muenchen|Virginia|Manhattan|Yovokome	Muenchen	119922267	0.027272727	330	321	PASS	C2-C3
SRR5045375	8	d	1,2	Muenchen	Muenchen	Muenchen			112	Muenchen	environmentalother	comminuted chicken	d	1,2	6,8	Muenchen	Muenchen|Virginia|Manhattan|Yovokome	Muenchen	2535345453	0.009090909	330	327	PASS	C2-C3
SRR5051373	8	d	1,2	Muenchen	Muenchen	Muenchen			83	Muenchen	clinical	NULL	d	1,2	6,8	Muenchen	Muenchen|Virginia|Manhattan|Yovokome	Muenchen	1651767759	0.027272727	330	321	PASS	C2-C3
SRR5053581	8	d	1,2	Muenchen	Muenchen	Muenchen			2769	Muenchen	clinical	NULL	d	1,2	6,8	Muenchen	Muenchen|Virginia|Manhattan|Yovokome	Muenchen	3854783697	0.012121212	330	326	PASS	C2-C3
SRR5055208	8	d	1,2	Muenchen	Muenchen	Muenchen			112	Muenchen	clinical	NULL	d	1,2	6,8	Muenchen	Muenchen|Virginia|Manhattan|Yovokome	Muenchen	NA	0.027272727	329	321	PASS	C2-C3
SRR5055212	8	d	1,2	Muenchen	Muenchen	Muenchen			83	Muenchen	clinical	NULL	d	1,2	6,8	Muenchen	Muenchen|Virginia|Manhattan|Yovokome	Muenchen	4224259980	0.021212121	330	323	PASS	C2-C3
SRR5055248	8	d	1,2	Muenchen	Muenchen	Muenchen			83	Muenchen	clinical	NULL	d	1,2	6,8	Muenchen	Muenchen|Virginia|Manhattan|Yovokome	Muenchen	119922267	0.027272727	330	321	PASS	C2-C3
SRR5055257	8	d	1,2	Muenchen	Muenchen	Muenchen			83	Muenchen	clinical	NULL	d	1,2	6,8	Muenchen	Muenchen|Virginia|Manhattan|Yovokome	Muenchen	1651767759	0.027272727	330	321	PASS	C2-C3
SRR5055259	8	d	1,2	Muenchen	Muenchen	Muenchen			112	Muenchen	clinical	NULL	d	1,2	6,8	Muenchen	Muenchen|Virginia|Manhattan|Yovokome	Muenchen	1537047193	0.039393939	330	317	PASS	C2-C3
SRR5055583	8	d	1,2	Muenchen	Muenchen	Muenchen			2418	Muenchen	clinical	NULL	d	1,2	6,8	Muenchen	Muenchen|Virginia|Manhattan|Yovokome	Muenchen	1751345221	0.03030303	330	320	PASS	C2-C3
SRR5055933	8	d	1,2	Muenchen	Muenchen	Muenchen			3627	Muenchen	clinical	NULL	d	1,2	6,8	Muenchen	Muenchen|Virginia|Manhattan|Yovokome	Muenchen	119922267	0.027272727	330	321	PASS	C2-C3
SRR5055954	8	d	1,2	Muenchen	Muenchen	Muenchen			112	Muenchen	clinical	NULL	d	1,2	6,8	Muenchen	Muenchen|Virginia|Manhattan|Yovokome	Muenchen	973033842	0.018181818	330	324	PASS	C2-C3
SRR5055964	8	d	1,2	Muenchen	Muenchen	Muenchen			112	Muenchen	clinical	NULL	d	1,2	6,8	Muenchen	Muenchen|Virginia|Manhattan|Yovokome	Muenchen	973033842	0.018181818	330	324	PASS	C2-C3
SRR5055971	8	d	1,2	Muenchen	Muenchen	Muenchen			83	Muenchen	clinical	NULL	d	1,2	6,8	Muenchen	Muenchen|Virginia|Manhattan|Yovokome	Muenchen	119922267	0.027272727	330	321	PASS	C2-C3
SRR5055990	8	d	1,2	Muenchen	Muenchen	Muenchen			3627	Muenchen	clinical	NULL	d	1,2	6,8	Muenchen	Muenchen|Virginia|Manhattan|Yovokome	Muenchen	119922267	0.027272727	330	321	PASS	C2-C3
SRR5056081	8	d	1,2	Muenchen	Muenchen	Muenchen			112	Muenchen	clinical	urine	d	1,2	6,8	Muenchen	Muenchen|Virginia|Manhattan|Yovokome	Muenchen	NA	0.045454545	329	315	PASS	C2-C3
SRR5057211	8	d	1,2	Muenchen	Muenchen	Muenchen			112	Muenchen	clinical	stool	d	1,2	6,8	Muenchen	Muenchen|Virginia|Manhattan|Yovokome	Muenchen	3698388047	0.021212121	330	323	PASS	C2-C3
SRR5060650	8	d	1,2	Muenchen	Muenchen	Muenchen			83	Muenchen	environmentalother	NULL	d	1,2	6,8	Muenchen	Muenchen|Virginia|Manhattan|Yovokome	Muenchen	119922267	0.027272727	330	321	PASS	C2-C3
SRR5063032	8	d	1,2	Muenchen	Muenchen	Muenchen			83	Muenchen	clinical	stool	d	1,2	6,8	Muenchen	Muenchen|Virginia|Manhattan|Yovokome	Muenchen	119922267	0.027272727	330	321	PASS	C2-C3
SRR5075629	8	d	1,2	Muenchen	Muenchen	Muenchen			83	Muenchen	environmentalother	product-raw-intact-beef	d	1,2	6,8	Muenchen	Muenchen|Virginia|Manhattan|Yovokome	Muenchen	119922267	0.027272727	330	321	PASS	C2-C3
SRR5075663	8	d	1,2	Muenchen	Muenchen	Muenchen			83	Muenchen	environmentalother	Product-Raw-Intact-Pork	d	1,2	6,8	Muenchen	Muenchen|Virginia|Manhattan|Yovokome	Muenchen	1651767759	0.027272727	330	321	PASS	C2-C3
SRR5100699	8	d	1,2	Muenchen	Muenchen	Muenchen			83	Muenchen	environmentalother	comminuted chicken	d	1,2	6,8	Muenchen	Muenchen|Virginia|Manhattan|Yovokome	Muenchen	3601647004	0.024242424	330	322	PASS	C2-C3
SRR5110656	8	d	1,2	Muenchen	Muenchen	Muenchen			112	Muenchen	clinical	stool	d	1,2	6,8	Muenchen	Muenchen|Virginia|Manhattan|Yovokome	Muenchen	973033842	0.018181818	330	324	PASS	C2-C3
SRR5125688	8	d	1,2	Muenchen	Muenchen	Muenchen			83	Muenchen	environmentalother	Animal-Turkey-Turkey Carcass Sponge	d	1,2	6,8	Muenchen	Muenchen|Virginia|Manhattan|Yovokome	Muenchen	1651767759	0.027272727	330	321	PASS	C2-C3
SRR5125921	8	d	1,2	Muenchen	Muenchen	Muenchen			83	Muenchen	clinical	urine	d	1,2	6,8	Muenchen	Muenchen|Virginia|Manhattan|Yovokome	Muenchen	119922267	0.027272727	330	321	PASS	C2-C3
SRR5132790	8	d	1,2	Muenchen	Muenchen	Muenchen			83	Muenchen	environmentalother	Comminuted Turkey	d	1,2	6,8	Muenchen	Muenchen|Virginia|Manhattan|Yovokome	Muenchen	1651767759	0.027272727	330	321	PASS	C2-C3
SRR5152107	8	d	1,2	Muenchen	Muenchen	Muenchen			112	Muenchen	clinical	stool	d	1,2	6,8	Muenchen	Muenchen|Virginia|Manhattan|Yovokome	Muenchen	2198378777	0.012121212	330	326	PASS	C2-C3
SRR5152228	8	d	1,2	Muenchen	Muenchen	Muenchen			112	Muenchen	environmentalother	animal-swine-market swine	d	1,2	6,8	Muenchen	Muenchen|Virginia|Manhattan|Yovokome	Muenchen	4010296450	0.027272727	330	321	PASS	C2-C3
SRR5173521	8	d	1,2	Muenchen	Muenchen	Muenchen			83	Muenchen	clinical	stool	d	1,2	6,8	Muenchen	Muenchen|Virginia|Manhattan|Yovokome	Muenchen	1651767759	0.027272727	330	321	PASS	C2-C3
SRR5184278	8	d	1,2	Muenchen	Muenchen	Muenchen			112	Muenchen	clinical	blood	d	1,2	6,8	Muenchen	Muenchen|Virginia|Manhattan|Yovokome	Muenchen	4016322471	0.018181818	330	324	PASS	C2-C3
SRR5189037	8	d	1,2	Muenchen	Muenchen	Muenchen			112	Muenchen	clinical	stool	d	1,2	6,8	Muenchen	Muenchen|Virginia|Manhattan|Yovokome	Muenchen	4293144816	0.018181818	330	324	PASS	C2-C3
SRR5193217	8	d	1,2	Muenchen	Muenchen	Muenchen			112	Muenchen	clinical	human	d	1,2	6,8	Muenchen	Muenchen|Virginia|Manhattan|Yovokome	Muenchen	4293814549	0.012121212	330	326	PASS	C2-C3
SRR5201038	8	d	1,2	Muenchen	Muenchen	Muenchen			112	Muenchen	environmentalother	animal-cattle-steer	d	1,2	6,8	Muenchen	Muenchen|Virginia|Manhattan|Yovokome	Muenchen	2245737877	0.015151515	330	325	PASS	C2-C3
SRR5201355	8	d	1,2	Muenchen	Muenchen	Muenchen			112	Muenchen	clinical	stool	d	1,2	6,8	Muenchen	Muenchen|Virginia|Manhattan|Yovokome	Muenchen	750306322	0.015151515	330	325	PASS	C2-C3
SRR5202797	8	d	1,2	Muenchen	Muenchen	Muenchen			83	Muenchen	environmentalother	Animal-Turkey-Young Turkey	d	1,2	6,8	Muenchen	Muenchen|Virginia|Manhattan|Yovokome	Muenchen	1651767759	0.027272727	330	321	PASS	C2-C3
SRR5204785	8	d	1,2	Muenchen	Muenchen	Muenchen			83	Muenchen	environmentalother	animal-cattle-heifer	d	1,2	6,8	Muenchen	Muenchen|Virginia|Manhattan|Yovokome	Muenchen	119922267	0.027272727	330	321	PASS	C2-C3
SRR5217691	8	d	1,2	Muenchen	Muenchen	Muenchen			112	Muenchen	clinical	stool	d	1,2	6,8	Muenchen	Muenchen|Virginia|Manhattan|Yovokome	Muenchen	2076963501	0.015151515	330	325	PASS	C2-C3
SRR5221850	8	d	1,2	Muenchen	Muenchen	Muenchen			83	Muenchen	environmentalother	Product-Raw-Ground, Comminuted or Otherwise Nonintact-Pork	d	1,2	6,8	Muenchen	Muenchen|Virginia|Manhattan|Yovokome	Muenchen	1651767759	0.027272727	330	321	PASS	C2-C3
SRR5229507	8	d	1,2	Muenchen	Muenchen	Muenchen			83	Muenchen	environmentalother	Comminuted Turkey	d	1,2	6,8	Muenchen	Muenchen|Virginia|Manhattan|Yovokome	Muenchen	1651767759	0.027272727	330	321	PASS	C2-C3
SRR5235471	8	d	1,2	Muenchen	Muenchen	Muenchen			112	Muenchen	environmentalother	Cecal Market Swine	d	1,2	6,8	Muenchen	Muenchen|Virginia|Manhattan|Yovokome	Muenchen	973033842	0.018181818	330	324	PASS	C2-C3
SRR5235474	8	d	1,2	Muenchen	Muenchen	Muenchen			112	Muenchen	environmentalother	Cecal Sow	d	1,2	6,8	Muenchen	Muenchen|Virginia|Manhattan|Yovokome	Muenchen	973033842	0.018181818	330	324	PASS	C2-C3
SRR5235476	8	d	1,2	Muenchen	Muenchen	Muenchen			112	Muenchen	environmentalother	Cecal Swine	d	1,2	6,8	Muenchen	Muenchen|Virginia|Manhattan|Yovokome	Muenchen	973033842	0.018181818	330	324	PASS	C2-C3
SRR5235478	8	d	1,2	Muenchen	Muenchen	Muenchen			112	Muenchen	environmentalother	Cecal Sow	d	1,2	6,8	Muenchen	Muenchen|Virginia|Manhattan|Yovokome	Muenchen	973033842	0.018181818	330	324	PASS	C2-C3
SRR5235481	8	d	1,2	Muenchen	Muenchen	Muenchen			112	Muenchen	environmentalother	Cecal Sow	d	1,2	6,8	Muenchen	Muenchen|Virginia|Manhattan|Yovokome	Muenchen	973033842	0.018181818	330	324	PASS	C2-C3
SRR5251071	8	d	1,2	Muenchen	Muenchen	Muenchen			112	Muenchen	environmentalother	Product-Raw-Ground, Comminuted or Otherwise Nonintact-Pork	d	1,2	6,8	Muenchen	Muenchen|Virginia|Manhattan|Yovokome	Muenchen	3757371523	0.024242424	330	322	PASS	C2-C3
SRR5251615	8	d	1,2	Muenchen	Muenchen	Muenchen			83	Muenchen	environmentalother	animal-cattle-heifer	d	1,2	6,8	Muenchen	Muenchen|Virginia|Manhattan|Yovokome	Muenchen	119922267	0.027272727	330	321	PASS	C2-C3
SRR5263992	8	d	1,2	Muenchen	Muenchen	Muenchen			83	Muenchen	clinical	NULL	d	1,2	6,8	Muenchen	Muenchen|Virginia|Manhattan|Yovokome	Muenchen	3601647004	0.024242424	330	322	PASS	C2-C3
SRR5282000	8	d	1,2	Muenchen	Muenchen	Muenchen			112	Muenchen	clinical	stool	d	1,2	6,8	Muenchen	Muenchen|Virginia|Manhattan|Yovokome	Muenchen	2245737877	0.015151515	330	325	PASS	C2-C3
SRR5311424	8	d	1,2	Muenchen	Muenchen	Muenchen			112	Muenchen	environmentalother	Product-Raw-Ground, Comminuted or Otherwise Nonintact-Pork	d	1,2	6,8	Muenchen	Muenchen|Virginia|Manhattan|Yovokome	Muenchen	4053428687	0.03030303	330	320	PASS	C2-C3
SRR5335982	8	d	1,2	Muenchen	Muenchen	Muenchen			112	Muenchen	clinical	NULL	d	1,2	6,8	Muenchen	Muenchen|Virginia|Manhattan|Yovokome	Muenchen	916821239	0.012121212	330	326	PASS	C2-C3
SRR5336259	8	d	1,2	Muenchen	Muenchen	Muenchen			2870	Muenchen	clinical	stool	d	1,2	6,8	Muenchen	Muenchen|Virginia|Manhattan|Yovokome	Muenchen	1192413864	0.03030303	330	320	PASS	C2-C3
SRR5341507	8	d	1,2	Muenchen	Muenchen	Muenchen			112	Muenchen	environmentalother	soft cheese	d	1,2	6,8	Muenchen	Muenchen|Virginia|Manhattan|Yovokome	Muenchen	3793764749	0.021212121	330	323	PASS	C2-C3
SRR5341709	8	d	1,2	Muenchen	Muenchen	Muenchen			112	Muenchen	clinical	stool	d	1,2	6,8	Muenchen	Muenchen|Virginia|Manhattan|Yovokome	Muenchen	1443238187	0.024242424	330	322	PASS	C2-C3
SRR5360694	8	d	1,2	Muenchen	Muenchen	Muenchen			112	Muenchen	clinical	stool	d	1,2	6,8	Muenchen	Muenchen|Virginia|Manhattan|Yovokome	Muenchen	1443238187	0.024242424	330	322	PASS	C2-C3
SRR5360965	8	d	1,2	Muenchen	Muenchen	Muenchen			112	Muenchen	clinical	NULL	d	1,2	6,8	Muenchen	Muenchen|Virginia|Manhattan|Yovokome	Muenchen	4253695050	0.018181818	330	324	PASS	C2-C3
SRR5361078	8	d	1,2	Muenchen	Muenchen	Muenchen			83	Muenchen	clinical	stool	d	1,2	6,8	Muenchen	Muenchen|Virginia|Manhattan|Yovokome	Muenchen	119922267	0.027272727	330	321	PASS	C2-C3
SRR5361140	8	d	1,2	Muenchen	Muenchen	Muenchen			83	Muenchen	clinical	stool	d	1,2	6,8	Muenchen	Muenchen|Virginia|Manhattan|Yovokome	Muenchen	1651767759	0.027272727	330	321	PASS	C2-C3
SRR5361513	8	d	1,2	Muenchen	Muenchen	Muenchen			112	Muenchen	clinical	stool	d	1,2	6,8	Muenchen	Muenchen|Virginia|Manhattan|Yovokome	Muenchen	3115307665	0.015151515	330	325	PASS	C2-C3
SRR5364232	8	d	1,2	Muenchen	Muenchen	Muenchen			112	Muenchen	clinical	stool	d	1,2	6,8	Muenchen	Muenchen|Virginia|Manhattan|Yovokome	Muenchen	133755389	0.051515152	330	313	PASS	C2-C3
SRR5364265	8	d	1,2	Muenchen	Muenchen	Muenchen			83	Muenchen	clinical	urine	d	1,2	6,8	Muenchen	Muenchen|Virginia|Manhattan|Yovokome	Muenchen	1651767759	0.027272727	330	321	PASS	C2-C3
SRR5366080	8	d	1,2	Muenchen	Muenchen	Muenchen			112	Muenchen	environmentalother	water stream	d	1,2	6,8	Muenchen	Muenchen|Virginia|Manhattan|Yovokome	Muenchen	3155942984	0.042424242	330	316	PASS	C2-C3
SRR5366082	8	d	1,2	Muenchen	Muenchen	Muenchen			112	Muenchen	environmentalother	water stream	d	1,2	6,8	Muenchen	Muenchen|Virginia|Manhattan|Yovokome	Muenchen	3155942984	0.042424242	330	316	PASS	C2-C3
SRR5366838	8	d	1,2	Muenchen	Muenchen	Muenchen			112	Muenchen	environmentalother	water stream	d	1,2	6,8	Muenchen	Muenchen|Virginia|Manhattan|Yovokome	Muenchen	1036112452	0.033333333	330	319	PASS	C2-C3
SRR5366841	8	d	1,2	Muenchen	Muenchen	Muenchen			112	Muenchen	environmentalother	water stream	d	1,2	6,8	Muenchen	Muenchen|Virginia|Manhattan|Yovokome	Muenchen	1036112452	0.033333333	330	319	PASS	C2-C3
SRR5379255	8	d	1,2	Muenchen	Muenchen	Muenchen			112	Muenchen	clinical	Rectal Swab	d	1,2	6,8	Muenchen	Muenchen|Virginia|Manhattan|Yovokome	Muenchen	4253695050	0.018181818	330	324	PASS	C2-C3
SRR5379259	8	d	1,2	Muenchen	Muenchen	Muenchen			112	Muenchen	clinical	stool	d	1,2	6,8	Muenchen	Muenchen|Virginia|Manhattan|Yovokome	Muenchen	916821239	0.012121212	330	326	PASS	C2-C3
SRR5379264	8	d	1,2	Muenchen	Muenchen	Muenchen			112	Muenchen	clinical	urine	d	1,2	6,8	Muenchen	Muenchen|Virginia|Manhattan|Yovokome	Muenchen	2452680351	0.027272727	330	321	PASS	C2-C3
SRR5379286	8	d	1,2	Muenchen	Muenchen	Muenchen			112	Muenchen	clinical	stool	d	1,2	6,8	Muenchen	Muenchen|Virginia|Manhattan|Yovokome	Muenchen	2754153470	0.045454545	330	315	PASS	C2-C3
SRR5380879	8	d	1,2	Muenchen	Muenchen	Muenchen			83	Muenchen	clinical	stool	d	1,2	6,8	Muenchen	Muenchen|Virginia|Manhattan|Yovokome	Muenchen	1651767759	0.027272727	330	321	PASS	C2-C3
SRR5380948	8	d	1,2	Muenchen	Muenchen	Muenchen			112	Muenchen	clinical	stool	d	1,2	6,8	Muenchen	Muenchen|Virginia|Manhattan|Yovokome	Muenchen	1880323594	0.027272727	330	321	PASS	C2-C3
SRR5382682	8	d	1,2	Muenchen	Muenchen	Muenchen			112	Muenchen	clinical	urine	d	1,2	6,8	Muenchen	Muenchen|Virginia|Manhattan|Yovokome	Muenchen	750306322	0.015151515	330	325	PASS	C2-C3
SRR5382693	8	d	1,2	Muenchen	Muenchen	Muenchen			112	Muenchen	clinical	stool	d	1,2	6,8	Muenchen	Muenchen|Virginia|Manhattan|Yovokome	Muenchen	2076963501	0.015151515	330	325	PASS	C2-C3
SRR5387132	8	d	1,2	Muenchen	Muenchen	Muenchen			112	Muenchen	clinical	stool	d	1,2	6,8	Muenchen	Muenchen|Virginia|Manhattan|Yovokome	Muenchen	2245737877	0.015151515	330	325	PASS	C2-C3
SRR5409147	8	d	1,2	Muenchen	Muenchen	Muenchen			83	Muenchen	clinical	stool	d	1,2	6,8	Muenchen	Muenchen|Virginia|Manhattan|Yovokome	Muenchen	119922267	0.027272727	330	321	PASS	C2-C3
SRR5409149	8	d	1,2	Muenchen	Muenchen	Muenchen			83	Muenchen	clinical	stool	d	1,2	6,8	Muenchen	Muenchen|Virginia|Manhattan|Yovokome	Muenchen	1651767759	0.027272727	330	321	PASS	C2-C3
SRR5409313	8	d	1,2	Muenchen	Muenchen	Muenchen			112	Muenchen	environmentalother	intestine ratite	d	1,2	6,8	Muenchen	Muenchen|Virginia|Manhattan|Yovokome	Muenchen	2535345453	0.009090909	330	327	PASS	C2-C3
SRR5438370	8	d	1,2	Muenchen	Muenchen	Muenchen			83	Muenchen	clinical	stool	d	1,2	6,8	Muenchen	Muenchen|Virginia|Manhattan|Yovokome	Muenchen	3601647004	0.024242424	330	322	PASS	C2-C3
SRR5440585	8	d	1,2	Muenchen	Muenchen	Muenchen			112	Muenchen	clinical	stool	d	1,2	6,8	Muenchen	Muenchen|Virginia|Manhattan|Yovokome	Muenchen	2076963501	0.015151515	330	325	PASS	C2-C3
SRR5440606	8	d	1,2	Muenchen	Muenchen	Muenchen			112	Muenchen	clinical	blood	d	1,2	6,8	Muenchen	Muenchen|Virginia|Manhattan|Yovokome	Muenchen	943081338	0.045454545	330	315	PASS	C2-C3
SRR5441497	8	d	1,2	Muenchen	Muenchen	Muenchen			83	Muenchen	environmentalother	Product-Raw-Ground, Comminuted or Otherwise Nonintact-Pork	d	1,2	6,8	Muenchen	Muenchen|Virginia|Manhattan|Yovokome	Muenchen	1651767759	0.027272727	330	321	PASS	C2-C3
SRR5441634	8	d	1,2	Muenchen	Muenchen	Muenchen			83	Muenchen	environmentalother	Comminuted Turkey	d	1,2	6,8	Muenchen	Muenchen|Virginia|Manhattan|Yovokome	Muenchen	1651767759	0.027272727	330	321	PASS	C2-C3
SRR5470927	8	d	1,2	Muenchen	Muenchen	Muenchen			83	Muenchen	environmentalother	Animal-Turkey-Young Turkey	d	1,2	6,8	Muenchen	Muenchen|Virginia|Manhattan|Yovokome	Muenchen	1651767759	0.027272727	330	321	PASS	C2-C3
SRR5486173	8	d	1,2	Muenchen	Muenchen	Muenchen			83	Muenchen	environmentalother	comminuted beef	d	1,2	6,8	Muenchen	Muenchen|Virginia|Manhattan|Yovokome	Muenchen	119922267	0.027272727	330	321	PASS	C2-C3
SRR5486233	8	d	1,2	Muenchen	Muenchen	Muenchen			112	Muenchen	clinical	stool	d	1,2	6,8	Muenchen	Muenchen|Virginia|Manhattan|Yovokome	Muenchen	4253695050	0.018181818	330	324	PASS	C2-C3
SRR5486243	8	d	1,2	Muenchen	Muenchen	Muenchen			112	Muenchen	clinical	stool	d	1,2	6,8	Muenchen	Muenchen|Virginia|Manhattan|Yovokome	Muenchen	750306322	0.015151515	330	325	PASS	C2-C3
SRR5486665	8	d	1,2	Muenchen	Muenchen	Muenchen			112	Muenchen	clinical	stool	d	1,2	6,8	Muenchen	Muenchen|Virginia|Manhattan|Yovokome	Muenchen	387145227	0.033333333	330	319	PASS	C2-C3
SRR5487930	8	d	1,2	Muenchen	Muenchen	Muenchen			112	Muenchen	environmentalother	sewage	d	1,2	6,8	Muenchen	Muenchen|Virginia|Manhattan|Yovokome	Muenchen	2198378777	0.012121212	330	326	PASS	C2-C3
SRR5487931	8	d	1,2	Muenchen	Muenchen	Muenchen			112	Muenchen	environmentalother	sewage	d	1,2	6,8	Muenchen	Muenchen|Virginia|Manhattan|Yovokome	Muenchen	2198378777	0.012121212	330	326	PASS	C2-C3
SRR5498119	8	d	1,2	Muenchen	Muenchen	Muenchen			112	Muenchen	environmentalother	red chili powder	d	1,2	6,8	Muenchen	Muenchen|Virginia|Manhattan|Yovokome	Muenchen	2245737877	0.015151515	330	325	PASS	C2-C3
SRR5514411	8	d	1,2	Muenchen	Muenchen	Muenchen			83	Muenchen	environmentalother	Product-Raw-Intact-Pork	d	1,2	6,8	Muenchen	Muenchen|Virginia|Manhattan|Yovokome	Muenchen	119922267	0.027272727	330	321	PASS	C2-C3
SRR5514429	8	d	1,2	Muenchen	Muenchen	Muenchen			83	Muenchen	environmentalother	animal-cattle-dairy cow	d	1,2	6,8	Muenchen	Muenchen|Virginia|Manhattan|Yovokome	Muenchen	119922267	0.027272727	330	321	PASS	C2-C3
SRR5514447	8	d	1,2	Muenchen	Muenchen	Muenchen			83	Muenchen	environmentalother	Comminuted Turkey	d	1,2	6,8	Muenchen	Muenchen|Virginia|Manhattan|Yovokome	Muenchen	1651767759	0.027272727	330	321	PASS	C2-C3
SRR5574873	8	d	1,2	Muenchen	Muenchen	Muenchen			112	Muenchen	clinical	NULL	d	1,2	6,8	Muenchen	Muenchen|Virginia|Manhattan|Yovokome	Muenchen	916821239	0.012121212	330	326	PASS	C2-C3
SRR5578722	8	d	1,2	Muenchen	Muenchen	Muenchen			83	Muenchen	clinical	stool	d	1,2	6,8	Muenchen	Muenchen|Virginia|Manhattan|Yovokome	Muenchen	119922267	0.027272727	330	321	PASS	C2-C3
SRR5583006	8	d	1,2	Muenchen	Muenchen	Muenchen			112	Muenchen	clinical	human	d	1,2	6,8	Muenchen	Muenchen|Virginia|Manhattan|Yovokome	Muenchen	2186907661	0.036363636	330	318	PASS	C2-C3
SRR5583827	8	d	1,2	Muenchen	Muenchen	Muenchen			112	Muenchen	clinical	urine	d	1,2	6,8	Muenchen	Muenchen|Virginia|Manhattan|Yovokome	Muenchen	750306322	0.015151515	330	325	PASS	C2-C3
SRR5585044	8	d	1,2	Muenchen	Muenchen	Muenchen			2881	Muenchen	clinical	human	d	1,2	6,8	Muenchen	Muenchen|Virginia|Manhattan|Yovokome	Muenchen	436062565	0.024242424	330	322	PASS	C2-C3
SRR5585110	8	d	1,2	Muenchen	Muenchen	Muenchen			112	Muenchen	clinical	urine	d	1,2	6,8	Muenchen	Muenchen|Virginia|Manhattan|Yovokome	Muenchen	4060275836	0.039393939	330	317	PASS	C2-C3
SRR5586342	8	d	1,2	Muenchen	Muenchen	Muenchen			112	Muenchen	clinical	stool	d	1,2	6,8	Muenchen	Muenchen|Virginia|Manhattan|Yovokome	Muenchen	2076963501	0.015151515	330	325	PASS	C2-C3
SRR5588777	8	d	1,2	Muenchen	Muenchen	Muenchen			112	Muenchen	clinical	stool	d	1,2	6,8	Muenchen	Muenchen|Virginia|Manhattan|Yovokome	Muenchen	916821239	0.012121212	330	326	PASS	C2-C3
SRR5588811	8	d	1,2	Muenchen	Muenchen	Muenchen			112	Muenchen	clinical	urine	d	1,2	6,8	Muenchen	Muenchen|Virginia|Manhattan|Yovokome	Muenchen	918399927	0.018181818	330	324	PASS	C2-C3
SRR5590050	8	d	1,2	Muenchen	Muenchen	Muenchen			112	Muenchen	clinical	stool	d	1,2	6,8	Muenchen	Muenchen|Virginia|Manhattan|Yovokome	Muenchen	133755389	0.051515152	330	313	PASS	C2-C3
SRR5598924	8	d	1,2	Muenchen	Muenchen	Muenchen			82	Muenchen	environmentalother	chicken (Gallus gallus)	d	1,2	6,8	Muenchen	Muenchen|Virginia|Manhattan|Yovokome	Muenchen	2882995692	0.015151515	330	325	PASS	C2-C3
SRR5632021	8	d	1,2	Muenchen	Muenchen	Muenchen			112	Muenchen	clinical	human	d	1,2	6,8	Muenchen	Muenchen|Virginia|Manhattan|Yovokome	Muenchen	1638330925	0.012121212	330	326	PASS	C2-C3
SRR5642007	8	d	1,2	Muenchen	Muenchen	Muenchen			82	Muenchen	clinical	stool	d	1,2	6,8	Muenchen	Muenchen|Virginia|Manhattan|Yovokome	Muenchen	18888484	0.018181818	330	324	PASS	C2-C3
SRR5642188	8	d	1,2	Muenchen	Muenchen	Muenchen			112	Muenchen	clinical	stool	d	1,2	6,8	Muenchen	Muenchen|Virginia|Manhattan|Yovokome	Muenchen	133755389	0.051515152	330	313	PASS	C2-C3
SRR5645227	8	d	1,2	Muenchen	Muenchen	Muenchen			112	Muenchen	clinical	stool	d	1,2	6,8	Muenchen	Muenchen|Virginia|Manhattan|Yovokome	Muenchen	2273300421	0.033333333	330	319	PASS	C2-C3
SRR5646627	8	d	1,2	Muenchen	Muenchen	Muenchen			83	Muenchen	environmentalother	comminuted beef	d	1,2	6,8	Muenchen	Muenchen|Virginia|Manhattan|Yovokome	Muenchen	119922267	0.027272727	330	321	PASS	C2-C3
SRR5648752	8	d	1,2	Muenchen	Muenchen	Muenchen			82	Muenchen	environmentalother	thyme	d	1,2	6,8	Muenchen	Muenchen|Virginia|Manhattan|Yovokome	Muenchen	18888484	0.018181818	330	324	PASS	C2-C3
SRR5655469	8	d	1,2	Muenchen	Muenchen	Muenchen			112	Muenchen	clinical	urine	d	1,2	6,8	Muenchen	Muenchen|Virginia|Manhattan|Yovokome	Muenchen	4253695050	0.018181818	330	324	PASS	C2-C3
SRR5655474	8	d	1,2	Muenchen	Muenchen	Muenchen			112	Muenchen	clinical	blood	d	1,2	6,8	Muenchen	Muenchen|Virginia|Manhattan|Yovokome	Muenchen	2076963501	0.015151515	330	325	PASS	C2-C3
SRR5655478	8	d	1,2	Muenchen	Muenchen	Muenchen			112	Muenchen	clinical	stool	d	1,2	6,8	Muenchen	Muenchen|Virginia|Manhattan|Yovokome	Muenchen	916821239	0.012121212	330	326	PASS	C2-C3
SRR5655480	8	d	1,2	Muenchen	Muenchen	Muenchen			112	Muenchen	clinical	stool	d	1,2	6,8	Muenchen	Muenchen|Virginia|Manhattan|Yovokome	Muenchen	2076963501	0.015151515	330	325	PASS	C2-C3
SRR5655502	8	d	1,2	Muenchen	Muenchen	Muenchen			112	Muenchen	clinical	stool	d	1,2	6,8	Muenchen	Muenchen|Virginia|Manhattan|Yovokome	Muenchen	2076963501	0.015151515	330	325	PASS	C2-C3
SRR5664428	8	d	1,2	Muenchen	Muenchen	Muenchen			112	Muenchen	clinical	stool	d	1,2	6,8	Muenchen	Muenchen|Virginia|Manhattan|Yovokome	Muenchen	750306322	0.015151515	330	325	PASS	C2-C3
SRR5680925	8	d	1,2	Muenchen	Muenchen	Muenchen			112	Muenchen	environmentalother	sewage	d	1,2	6,8	Muenchen	Muenchen|Virginia|Manhattan|Yovokome	Muenchen	2198378777	0.012121212	330	326	PASS	C2-C3
SRR5682797	8	d	1,2	Muenchen	Muenchen	Muenchen			112	Muenchen	clinical	stool	d	1,2	6,8	Muenchen	Muenchen|Virginia|Manhattan|Yovokome	Muenchen	1440819998	0.048484848	330	314	PASS	C2-C3
SRR5683439	8	d	1,2	Muenchen	Muenchen	Muenchen			83	Muenchen	environmentalother	comminuted beef	d	1,2	6,8	Muenchen	Muenchen|Virginia|Manhattan|Yovokome	Muenchen	119922267	0.027272727	330	321	PASS	C2-C3
SRR5683908	8	d	1,2	Muenchen	Muenchen	Muenchen			83	Muenchen	environmentalother	Product-Raw-Ground, Comminuted or Otherwise Nonintact-Pork	d	1,2	6,8	Muenchen	Muenchen|Virginia|Manhattan|Yovokome	Muenchen	119922267	0.027272727	330	321	PASS	C2-C3
SRR5687273	8	d	1,2	Muenchen	Muenchen	Muenchen			4007	Muenchen	clinical	sputum	d	1,2	6,8	Muenchen	Muenchen|Virginia|Manhattan|Yovokome	Muenchen	2765480117	0.03030303	330	320	PASS	C2-C3
SRR5704989	8	d	1,2	Muenchen	Muenchen	Muenchen			112	Muenchen	environmentalother	animal-swine-sow	d	1,2	6,8	Muenchen	Muenchen|Virginia|Manhattan|Yovokome	Muenchen	893905901	0.015151515	330	325	PASS	C2-C3
SRR5711538	8	d	1,2	Muenchen	Muenchen	Muenchen			83	Muenchen	clinical	turkey	d	1,2	6,8	Muenchen	Muenchen|Virginia|Manhattan|Yovokome	Muenchen	1651767759	0.027272727	330	321	PASS	C2-C3
SRR5714852	8	d	1,2	Muenchen	Muenchen	Muenchen			83	Muenchen	clinical	stool	d	1,2	6,8	Muenchen	Muenchen|Virginia|Manhattan|Yovokome	Muenchen	1651767759	0.027272727	330	321	PASS	C2-C3
SRR5725166	8	d	1,2	Muenchen	Muenchen	Muenchen			112	Muenchen	clinical	stool	d	1,2	6,8	Muenchen	Muenchen|Virginia|Manhattan|Yovokome	Muenchen	4156441693	0.015151515	330	325	PASS	C2-C3
SRR5725224	8	d	1,2	Muenchen	Muenchen	Muenchen			83	Muenchen	clinical	stool	d	1,2	6,8	Muenchen	Muenchen|Virginia|Manhattan|Yovokome	Muenchen	1651767759	0.027272727	330	321	PASS	C2-C3
SRR5742151	8	d	1,2	Muenchen	Muenchen	Muenchen			2881	Muenchen	clinical	stool	d	1,2	6,8	Muenchen	Muenchen|Virginia|Manhattan|Yovokome	Muenchen	NA	0.027272727	329	321	PASS	C2-C3
SRR5742152	8	d	1,2	Muenchen	Muenchen	Muenchen			4007	Muenchen	clinical	stool	d	1,2	6,8	Muenchen	Muenchen|Virginia|Manhattan|Yovokome	Muenchen	2765480117	0.03030303	330	320	PASS	C2-C3
SRR5749822	8	d	1,2	Muenchen	Muenchen	Muenchen			112	Muenchen	clinical	NULL	d	1,2	6,8	Muenchen	Muenchen|Virginia|Manhattan|Yovokome	Muenchen	4253695050	0.018181818	330	324	PASS	C2-C3
SRR5756390	8	d	1,2	Muenchen	Muenchen	Muenchen			112	Muenchen	clinical	body fluid	d	1,2	6,8	Muenchen	Muenchen|Virginia|Manhattan|Yovokome	Muenchen	4253695050	0.018181818	330	324	PASS	C2-C3
SRR5760374	8	d	1,2	Muenchen	Muenchen	Muenchen			112	Muenchen	clinical	stool	d	1,2	6,8	Muenchen	Muenchen|Virginia|Manhattan|Yovokome	Muenchen	2076963501	0.015151515	330	325	PASS	C2-C3
SRR5760389	8	d	1,2	Muenchen	Muenchen	Muenchen			112	Muenchen	clinical	stool	d	1,2	6,8	Muenchen	Muenchen|Virginia|Manhattan|Yovokome	Muenchen	2076963501	0.015151515	330	325	PASS	C2-C3
SRR5760444	8	d	1,2	Muenchen	Muenchen	Muenchen			4052	Muenchen	clinical	stool	d	1,2	6,8	Muenchen	Muenchen|Virginia|Manhattan|Yovokome	Muenchen	133755389	0.051515152	330	313	PASS	C2-C3
SRR5761295	8	d	1,2	Muenchen	Muenchen	Muenchen			112	Muenchen	clinical	NULL	d	1,2	6,8	Muenchen	Muenchen|Virginia|Manhattan|Yovokome	Muenchen	916821239	0.012121212	330	326	PASS	C2-C3
SRR5761296	8	d	1,2	Muenchen	Muenchen	Muenchen			112	Muenchen	clinical	stool	d	1,2	6,8	Muenchen	Muenchen|Virginia|Manhattan|Yovokome	Muenchen	4253695050	0.018181818	330	324	PASS	C2-C3
SRR5761353	8	d	1,2	Muenchen	Muenchen	Muenchen			112	Muenchen	clinical	NULL	d	1,2	6,8	Muenchen	Muenchen|Virginia|Manhattan|Yovokome	Muenchen	750306322	0.015151515	330	325	PASS	C2-C3
SRR5762179	8	d	1,2	Muenchen	Muenchen	Muenchen			83	Muenchen	environmentalother	Comminuted Turkey	d	1,2	6,8	Muenchen	Muenchen|Virginia|Manhattan|Yovokome	Muenchen	3601647004	0.024242424	330	322	PASS	C2-C3
SRR5762343	8	d	1,2	Muenchen	Muenchen	Muenchen			83	Muenchen	environmentalother	Product-Raw-Ground, Comminuted or Otherwise Nonintact-Pork	d	1,2	6,8	Muenchen	Muenchen|Virginia|Manhattan|Yovokome	Muenchen	119922267	0.027272727	330	321	PASS	C2-C3
SRR5799602	8	d	1,2	Muenchen	Muenchen	Muenchen			112	Muenchen	clinical	urine	d	1,2	6,8	Muenchen	Muenchen|Virginia|Manhattan|Yovokome	Muenchen	1443238187	0.024242424	330	322	PASS	C2-C3
SRR5799672	8	d	1,2	Muenchen	Muenchen	Muenchen			112	Muenchen	clinical	Rectal Swab	d	1,2	6,8	Muenchen	Muenchen|Virginia|Manhattan|Yovokome	Muenchen	916821239	0.012121212	330	326	PASS	C2-C3
SRR5805042	8	d	1,2	Muenchen	Muenchen	Muenchen			83	Muenchen	environmentalother	raw ground beef	d	1,2	6,8	Muenchen	Muenchen|Virginia|Manhattan|Yovokome	Muenchen	119922267	0.027272727	330	321	PASS	C2-C3
SRR5812325	8	d	1,2	Muenchen	Muenchen	Muenchen			112	Muenchen	clinical	stool	d	1,2	6,8	Muenchen	Muenchen|Virginia|Manhattan|Yovokome	Muenchen	4016322471	0.018181818	330	324	PASS	C2-C3
SRR5816256	8	d	1,2	Muenchen	Muenchen	Muenchen			83	Muenchen	environmentalother	Comminuted Turkey	d	1,2	6,8	Muenchen	Muenchen|Virginia|Manhattan|Yovokome	Muenchen	1651767759	0.027272727	330	321	PASS	C2-C3
SRR5817316	8	d	1,2	Muenchen	Muenchen	Muenchen			112	Muenchen	clinical	NULL	d	1,2	6,8	Muenchen	Muenchen|Virginia|Manhattan|Yovokome	Muenchen	750306322	0.015151515	330	325	PASS	C2-C3
SRR5817317	8	d	1,2	Muenchen	Muenchen	Muenchen			112	Muenchen	clinical	NULL	d	1,2	6,8	Muenchen	Muenchen|Virginia|Manhattan|Yovokome	Muenchen	916821239	0.012121212	330	326	PASS	C2-C3
SRR5819521	8	d	1,2	Muenchen	Muenchen	Muenchen			83	Muenchen	environmentalother	animal-cattle-dairy cow	d	1,2	6,8	Muenchen	Muenchen|Virginia|Manhattan|Yovokome	Muenchen	119922267	0.027272727	330	321	PASS	C2-C3
SRR5836894	8	d	1,2	Muenchen	Muenchen	Muenchen			112	Muenchen	clinical	stool	d	1,2	6,8	Muenchen	Muenchen|Virginia|Manhattan|Yovokome	Muenchen	3766191613	0.048484848	330	314	PASS	C2-C3
SRR5839468	8	d	1,2	Muenchen	Muenchen	Muenchen			112	Muenchen	clinical	stool	d	1,2	6,8	Muenchen	Muenchen|Virginia|Manhattan|Yovokome	Muenchen	918781093	0.039393939	330	317	PASS	C2-C3
SRR5851180	8	d	1,2	Muenchen	Muenchen	Muenchen			112	Muenchen	clinical	stool	d	1,2	6,8	Muenchen	Muenchen|Virginia|Manhattan|Yovokome	Muenchen	133755389	0.051515152	330	313	PASS	C2-C3
SRR5851423	8	d	1,2	Muenchen	Muenchen	Muenchen			83	Muenchen	environmentalother	comminuted beef	d	1,2	6,8	Muenchen	Muenchen|Virginia|Manhattan|Yovokome	Muenchen	119922267	0.027272727	330	321	PASS	C2-C3
SRR5851431	8	d	1,2	Muenchen	Muenchen	Muenchen			83	Muenchen	environmentalother	comminuted beef	d	1,2	6,8	Muenchen	Muenchen|Virginia|Manhattan|Yovokome	Muenchen	119922267	0.027272727	330	321	PASS	C2-C3
SRR5854302	8	d	1,2	Muenchen	Muenchen	Muenchen			83	Muenchen	clinical	stool	d	1,2	6,8	Muenchen	Muenchen|Virginia|Manhattan|Yovokome	Muenchen	3601647004	0.024242424	330	322	PASS	C2-C3
SRR5859339	8	d	1,2	Muenchen	Muenchen	Muenchen			112	Muenchen	clinical	stool	d	1,2	6,8	Muenchen	Muenchen|Virginia|Manhattan|Yovokome	Muenchen	750306322	0.015151515	330	325	PASS	C2-C3
SRR5861560	8	d	1,2	Muenchen	Muenchen	Muenchen			112	Muenchen	clinical	stool	d	1,2	6,8	Muenchen	Muenchen|Virginia|Manhattan|Yovokome	Muenchen	844280092	0.024242424	330	322	PASS	C2-C3
SRR5861837	8	d	1,2	Muenchen	Muenchen	Muenchen			83	Muenchen	clinical	stool	d	1,2	6,8	Muenchen	Muenchen|Virginia|Manhattan|Yovokome	Muenchen	119922267	0.027272727	330	321	PASS	C2-C3
SRR5864217	8	d	1,2	Muenchen	Muenchen	Muenchen			112	Muenchen	clinical	stool	d	1,2	6,8	Muenchen	Muenchen|Virginia|Manhattan|Yovokome	Muenchen	1542328444	0.018181818	330	324	PASS	C2-C3
SRR5864420	8	d	1,2	Muenchen	Muenchen	Muenchen			112	Muenchen	clinical	stool	d	1,2	6,8	Muenchen	Muenchen|Virginia|Manhattan|Yovokome	Muenchen	2094428958	0.051515152	330	313	PASS	C2-C3
SRR5865220	8	d	1,2	Muenchen	Muenchen	Muenchen			112	Muenchen	clinical	stool	d	1,2	6,8	Muenchen	Muenchen|Virginia|Manhattan|Yovokome	Muenchen	2076963501	0.015151515	330	325	PASS	C2-C3
SRR5868310	8	d	1,2	Muenchen	Muenchen	Muenchen			112	Muenchen	clinical	stool	d	1,2	6,8	Muenchen	Muenchen|Virginia|Manhattan|Yovokome	Muenchen	2304159880	0.021212121	330	323	PASS	C2-C3
SRR5876002	8	d	1,2	Muenchen	Muenchen	Muenchen			112	Muenchen	clinical	stool	d	1,2	6,8	Muenchen	Muenchen|Virginia|Manhattan|Yovokome	Muenchen	2455364854	0.027272727	330	321	PASS	C2-C3
SRR5876322	8	d	1,2	Muenchen	Muenchen	Muenchen			112	Muenchen	clinical	stool	d	1,2	6,8	Muenchen	Muenchen|Virginia|Manhattan|Yovokome	Muenchen	1937892550	0.027272727	330	321	PASS	C2-C3
SRR5876686	8	d	1,2	Muenchen	Muenchen	Muenchen			112	Muenchen	clinical	stool	d	1,2	6,8	Muenchen	Muenchen|Virginia|Manhattan|Yovokome	Muenchen	2076963501	0.015151515	330	325	PASS	C2-C3
SRR5876821	8	d	1,2	Muenchen	Muenchen	Muenchen			112	Muenchen	clinical	stool	d	1,2	6,8	Muenchen	Muenchen|Virginia|Manhattan|Yovokome	Muenchen	916821239	0.012121212	330	326	PASS	C2-C3
SRR5882019	8	d	1,2	Muenchen	Muenchen	Muenchen			83	Muenchen	environmentalother	comminuted beef	d	1,2	6,8	Muenchen	Muenchen|Virginia|Manhattan|Yovokome	Muenchen	119922267	0.027272727	330	321	PASS	C2-C3
SRR5884527	8	d	1,2	Muenchen	Muenchen	Muenchen			83	Muenchen	environmentalother	Comminuted Turkey	d	1,2	6,8	Muenchen	Muenchen|Virginia|Manhattan|Yovokome	Muenchen	1651767759	0.027272727	330	321	PASS	C2-C3
SRR5887766	8	d	1,2	Muenchen	Muenchen	Muenchen			112	Muenchen	clinical	stool	d	1,2	6,8	Muenchen	Muenchen|Virginia|Manhattan|Yovokome	Muenchen	1440819998	0.048484848	330	314	PASS	C2-C3
SRR5887820	8	d	1,2	Muenchen	Muenchen	Muenchen			2870	Muenchen	clinical	stool	d	1,2	6,8	Muenchen	Muenchen|Virginia|Manhattan|Yovokome	Muenchen	3169320086	0.033333333	330	319	PASS	C2-C3
SRR5888489	8	d	1,2	Muenchen	Muenchen	Muenchen			112	Muenchen	clinical	stool	d	1,2	6,8	Muenchen	Muenchen|Virginia|Manhattan|Yovokome	Muenchen	844280092	0.024242424	330	322	PASS	C2-C3
SRR5888492	8	d	1,2	Muenchen	Muenchen	Muenchen			112	Muenchen	clinical	blood	d	1,2	6,8	Muenchen	Muenchen|Virginia|Manhattan|Yovokome	Muenchen	133755389	0.051515152	330	313	PASS	C2-C3
SRR5888632	8	d	1,2	Muenchen	Muenchen	Muenchen			112	Muenchen	clinical	stool	d	1,2	6,8	Muenchen	Muenchen|Virginia|Manhattan|Yovokome	Muenchen	133755389	0.051515152	330	313	PASS	C2-C3
SRR5888708	8	d	1,2	Muenchen	Muenchen	Muenchen			112	Muenchen	clinical	stool	d	1,2	6,8	Muenchen	Muenchen|Virginia|Manhattan|Yovokome	Muenchen	1937892550	0.027272727	330	321	PASS	C2-C3
SRR5890246	8	d	1,2	Muenchen	Muenchen	Muenchen			83	Muenchen	clinical	stool	d	1,2	6,8	Muenchen	Muenchen|Virginia|Manhattan|Yovokome	Muenchen	1651767759	0.027272727	330	321	PASS	C2-C3
SRR5890297	8	d	1,2	Muenchen	Muenchen	Muenchen			83	Muenchen	environmentalother	comminuted beef	d	1,2	6,8	Muenchen	Muenchen|Virginia|Manhattan|Yovokome	Muenchen	119922267	0.027272727	330	321	PASS	C2-C3
SRR5890340	8	d	1,2	Muenchen	Muenchen	Muenchen			112	Muenchen	clinical	stool	d	1,2	6,8	Muenchen	Muenchen|Virginia|Manhattan|Yovokome	Muenchen	747210309	0.048484848	330	314	PASS	C2-C3
SRR5890553	8	d	1,2	Muenchen	Muenchen	Muenchen			2870	Muenchen	clinical	stool	d	1,2	6,8	Muenchen	Muenchen|Virginia|Manhattan|Yovokome	Muenchen	1192413864	0.03030303	330	320	PASS	C2-C3
SRR5901623	8	d	1,2	Muenchen	Muenchen	Muenchen			83	Muenchen	environmentalother	Comminuted Turkey	d	1,2	6,8	Muenchen	Muenchen|Virginia|Manhattan|Yovokome	Muenchen	1651767759	0.027272727	330	321	PASS	C2-C3
SRR5902687	8	d	1,2	Muenchen	Muenchen	Muenchen			-	Muenchen	environmentalother	animal-cattle-dairy cow	d	1,2	6,8	Muenchen	Muenchen|Virginia|Manhattan|Yovokome	Muenchen	119922267	0.027272727	330	321	PASS	C2-C3
SRR5908532	8	d	1,2	Muenchen	Muenchen	Muenchen			83	Muenchen	clinical	stool	d	1,2	6,8	Muenchen	Muenchen|Virginia|Manhattan|Yovokome	Muenchen	119922267	0.027272727	330	321	PASS	C2-C3
SRR5909470	8	d	1,2	Muenchen	Muenchen	Muenchen			83	Muenchen	clinical	stool	d	1,2	6,8	Muenchen	Muenchen|Virginia|Manhattan|Yovokome	Muenchen	119922267	0.027272727	330	321	PASS	C2-C3
SRR5909621	8	d	1,2	Muenchen	Muenchen	Muenchen			83	Muenchen	environmentalother	pooled liver (Meleagris gallopavo)	d	1,2	6,8	Muenchen	Muenchen|Virginia|Manhattan|Yovokome	Muenchen	3601647004	0.024242424	330	322	PASS	C2-C3
SRR5921494	8	d	1,2	Muenchen	Muenchen	Muenchen			83	Muenchen	clinical	stool	d	1,2	6,8	Muenchen	Muenchen|Virginia|Manhattan|Yovokome	Muenchen	119922267	0.027272727	330	321	PASS	C2-C3
SRR5932656	8	d	1,2	Muenchen	Muenchen	Muenchen			83	Muenchen	clinical	stool	d	1,2	6,8	Muenchen	Muenchen|Virginia|Manhattan|Yovokome	Muenchen	119922267	0.027272727	330	321	PASS	C2-C3
SRR5935653	8	d	1,2	Muenchen	Muenchen	Muenchen			4180	Muenchen	clinical	stool	d	1,2	6,8	Muenchen	Muenchen|Virginia|Manhattan|Yovokome	Muenchen	427573231	0.039393939	330	317	PASS	C2-C3
SRR5945384	8	d	1,2	Muenchen	Muenchen	Muenchen			112	Muenchen	clinical	stool	d	1,2	6,8	Muenchen	Muenchen|Virginia|Manhattan|Yovokome	Muenchen	916821239	0.012121212	330	326	PASS	C2-C3
SRR5947786	8	d	1,2	Muenchen	Muenchen	Muenchen			112	Muenchen	clinical	stool	d	1,2	6,8	Muenchen	Muenchen|Virginia|Manhattan|Yovokome	Muenchen	893905901	0.015151515	330	325	PASS	C2-C3
SRR5955189	8	d	1,2	Muenchen	Muenchen	Muenchen			83	Muenchen	environmentalother	animal-swine-market swine	d	1,2	6,8	Muenchen	Muenchen|Virginia|Manhattan|Yovokome	Muenchen	1651767759	0.027272727	330	321	PASS	C2-C3
SRR5955334	8	d	1,2	Muenchen	Muenchen	Muenchen			83	Muenchen	environmentalother	comminuted beef	d	1,2	6,8	Muenchen	Muenchen|Virginia|Manhattan|Yovokome	Muenchen	119922267	0.027272727	330	321	PASS	C2-C3
SRR5955337	8	d	1,2	Muenchen	Muenchen	Muenchen			83	Muenchen	environmentalother	comminuted beef	d	1,2	6,8	Muenchen	Muenchen|Virginia|Manhattan|Yovokome	Muenchen	119922267	0.027272727	330	321	PASS	C2-C3
SRR5978551	8	d	1,2	Muenchen	Muenchen	Muenchen			112	Muenchen	clinical	stool	d	1,2	6,8	Muenchen	Muenchen|Virginia|Manhattan|Yovokome	Muenchen	3448179262	0.018181818	330	324	PASS	C2-C3
SRR5978793	8	d	1,2	Muenchen	Muenchen	Muenchen			83	Muenchen	environmentalother	Animal-Turkey-Young Turkey	d	1,2	6,8	Muenchen	Muenchen|Virginia|Manhattan|Yovokome	Muenchen	1651767759	0.027272727	330	321	PASS	C2-C3
SRR5978825	8	d	1,2	Muenchen	Muenchen	Muenchen			83	Muenchen	environmentalother	animal-cattle-steer	d	1,2	6,8	Muenchen	Muenchen|Virginia|Manhattan|Yovokome	Muenchen	119922267	0.027272727	330	321	PASS	C2-C3
SRR5980423	8	d	1,2	Muenchen	Muenchen	Muenchen			83	Muenchen	environmentalother	animal-cattle-heifer	d	1,2	6,8	Muenchen	Muenchen|Virginia|Manhattan|Yovokome	Muenchen	119922267	0.027272727	330	321	PASS	C2-C3
SRR5982377	8	d	1,2	Muenchen	Muenchen	Muenchen			83	Muenchen	environmentalother	comminuted beef	d	1,2	6,8	Muenchen	Muenchen|Virginia|Manhattan|Yovokome	Muenchen	119922267	0.027272727	330	321	PASS	C2-C3
SRR5985860	8	d	1,2	Muenchen	Muenchen	Muenchen			2881	Muenchen	environmentalother	dried estafiate wormwood	d	1,2	6,8	Muenchen	Muenchen|Virginia|Manhattan|Yovokome	Muenchen	647814313	0.018181818	330	324	PASS	C2-C3
SRR5985997	8	d	1,2	Muenchen	Muenchen	Muenchen			112	Muenchen	environmentalother	cilantro	d	1,2	6,8	Muenchen	Muenchen|Virginia|Manhattan|Yovokome	Muenchen	3668307096	0.03030303	330	320	PASS	C2-C3
SRR5988741	8	d	1,2	Muenchen	Muenchen	Muenchen			83	Muenchen	clinical	urine	d	1,2	6,8	Muenchen	Muenchen|Virginia|Manhattan|Yovokome	Muenchen	119922267	0.027272727	330	321	PASS	C2-C3
SRR5990982	8	d	1,2	Muenchen	Muenchen	Muenchen			112	Muenchen	clinical	stool	d	1,2	6,8	Muenchen	Muenchen|Virginia|Manhattan|Yovokome	Muenchen	3488768337	0.027272727	330	321	PASS	C2-C3
SRR5995906	8	d	1,2	Muenchen	Muenchen	Muenchen			2870	Muenchen	clinical	stool	d	1,2	6,8	Muenchen	Muenchen|Virginia|Manhattan|Yovokome	Muenchen	1192413864	0.03030303	330	320	PASS	C2-C3
SRR5996329	8	d	1,2	Muenchen	Muenchen	Muenchen			83	Muenchen	environmentalother	product-raw-intact-beef	d	1,2	6,8	Muenchen	Muenchen|Virginia|Manhattan|Yovokome	Muenchen	119922267	0.027272727	330	321	PASS	C2-C3
SRR6008836	8	d	1,2	Muenchen	Muenchen	Muenchen			83	Muenchen	environmentalother	animal-cattle-steer	d	1,2	6,8	Muenchen	Muenchen|Virginia|Manhattan|Yovokome	Muenchen	119922267	0.027272727	330	321	PASS	C2-C3
SRR6008844	8	d	1,2	Muenchen	Muenchen	Muenchen			83	Muenchen	environmentalother	animal-cattle-heifer	d	1,2	6,8	Muenchen	Muenchen|Virginia|Manhattan|Yovokome	Muenchen	119922267	0.027272727	330	321	PASS	C2-C3
SRR6014148	8	d	1,2	Muenchen	Muenchen	Muenchen			112	Muenchen	clinical	NULL	d	1,2	6,8	Muenchen	Muenchen|Virginia|Manhattan|Yovokome	Muenchen	750306322	0.015151515	330	325	PASS	C2-C3
SRR6019723	8	d	1,2	Muenchen	Muenchen	Muenchen			112	Muenchen	clinical	stool	d	1,2	6,8	Muenchen	Muenchen|Virginia|Manhattan|Yovokome	Muenchen	997626119	0.015151515	330	325	PASS	C2-C3
SRR6025209	8	d	1,2	Muenchen	Muenchen	Muenchen			83	Muenchen	environmentalother	Comminuted Turkey	d	1,2	6,8	Muenchen	Muenchen|Virginia|Manhattan|Yovokome	Muenchen	1651767759	0.027272727	330	321	PASS	C2-C3
SRR6026364	8	d	1,2	Muenchen	Muenchen	Muenchen			83	Muenchen	environmentalother	comminuted beef	d	1,2	6,8	Muenchen	Muenchen|Virginia|Manhattan|Yovokome	Muenchen	119922267	0.027272727	330	321	PASS	C2-C3
SRR6039015	8	d	1,2	Muenchen	Muenchen	Muenchen			4228	Muenchen	clinical	stool	d	1,2	6,8	Muenchen	Muenchen|Virginia|Manhattan|Yovokome	Muenchen	2935268745	0.021212121	330	323	PASS	C2-C3
SRR6039095	8	d	1,2	Muenchen	Muenchen	Muenchen			4230	Muenchen	clinical	stool	d	1,2	6,8	Muenchen	Muenchen|Virginia|Manhattan|Yovokome	Muenchen	943081338	0.045454545	330	315	PASS	C2-C3
SRR6050869	8	d	1,2	Muenchen	Muenchen	Muenchen			4180	Muenchen	clinical	stool	d	1,2	6,8	Muenchen	Muenchen|Virginia|Manhattan|Yovokome	Muenchen	427573231	0.039393939	330	317	PASS	C2-C3
SRR6053893	8	d	1,2	Muenchen	Muenchen	Muenchen			112	Muenchen	clinical	stool	d	1,2	6,8	Muenchen	Muenchen|Virginia|Manhattan|Yovokome	Muenchen	1995701550	0.03030303	330	320	PASS	C2-C3
SRR6071671	8	d	1,2	Muenchen	Muenchen	Muenchen			3211	Muenchen	environmentalother	frozen kangaroo loin	d	1,2	6,8	Muenchen	Muenchen|Virginia|Manhattan|Yovokome	Muenchen	3138491238	0.03030303	330	320	PASS	C2-C3
SRR6082059	8	d	1,2	Muenchen	Muenchen	Muenchen			112	Muenchen	clinical	NULL	d	1,2	6,8	Muenchen	Muenchen|Virginia|Manhattan|Yovokome	Muenchen	4253695050	0.018181818	330	324	PASS	C2-C3
SRR6107917	8	d	1,2	Muenchen	Muenchen	Muenchen			112	Muenchen	environmentalother	bagged spinach	d	1,2	6,8	Muenchen	Muenchen|Virginia|Manhattan|Yovokome	Muenchen	3492014912	0.018181818	330	324	PASS	C2-C3
SRR6113343	8	d	1,2	Muenchen	Muenchen	Muenchen			83	Muenchen	environmentalother	product-raw-intact-beef	d	1,2	6,8	Muenchen	Muenchen|Virginia|Manhattan|Yovokome	Muenchen	119922267	0.027272727	330	321	PASS	C2-C3
SRR6114164	8	d	1,2	Muenchen	Muenchen	Muenchen			112	Muenchen	clinical	stool	d	1,2	6,8	Muenchen	Muenchen|Virginia|Manhattan|Yovokome	Muenchen	3488768337	0.027272727	330	321	PASS	C2-C3
SRR6114182	8	d	1,2	Muenchen	Muenchen	Muenchen			83	Muenchen	clinical	stool	d	1,2	6,8	Muenchen	Muenchen|Virginia|Manhattan|Yovokome	Muenchen	119922267	0.027272727	330	321	PASS	C2-C3
SRR6125316	8	d	1,2	Muenchen	Muenchen	Muenchen			83	Muenchen	environmentalother	Comminuted Turkey	d	1,2	6,8	Muenchen	Muenchen|Virginia|Manhattan|Yovokome	Muenchen	1651767759	0.027272727	330	321	PASS	C2-C3
SRR6129256	8	d	1,2	Muenchen	Muenchen	Muenchen			112	Muenchen	clinical	stool	d	1,2	6,8	Muenchen	Muenchen|Virginia|Manhattan|Yovokome	Muenchen	2581343503	0.012121212	330	326	PASS	C2-C3
SRR6131634	8	d	1,2	Muenchen	Muenchen	Muenchen			112	Muenchen	environmentalother	beef pizzle stick	d	1,2	6,8	Muenchen	Muenchen|Virginia|Manhattan|Yovokome	Muenchen	1929030579	0.015151515	330	325	PASS	C2-C3
SRR6132397	8	d	1,2	Muenchen	Muenchen	Muenchen			83	Muenchen	environmentalother	Product-Raw-Ground, Comminuted or Otherwise Nonintact-Pork	d	1,2	6,8	Muenchen	Muenchen|Virginia|Manhattan|Yovokome	Muenchen	119922267	0.027272727	330	321	PASS	C2-C3
SRR6132412	8	d	1,2	Muenchen	Muenchen	Muenchen			83	Muenchen	environmentalother	Product-Raw-Intact-Pork	d	1,2	6,8	Muenchen	Muenchen|Virginia|Manhattan|Yovokome	Muenchen	1651767759	0.027272727	330	321	PASS	C2-C3
SRR6133721	8	d	1,2	Muenchen	Muenchen	Muenchen			83	Muenchen	clinical	stool	d	1,2	6,8	Muenchen	Muenchen|Virginia|Manhattan|Yovokome	Muenchen	119922267	0.027272727	330	321	PASS	C2-C3
SRR6133787	8	d	1,2	Muenchen	Muenchen	Muenchen			112	Muenchen	clinical	urine	d	1,2	6,8	Muenchen	Muenchen|Virginia|Manhattan|Yovokome	Muenchen	1937892550	0.027272727	330	321	PASS	C2-C3
SRR6134225	8	d	1,2	Muenchen	Muenchen	Muenchen			112	Muenchen	clinical	stool	d	1,2	6,8	Muenchen	Muenchen|Virginia|Manhattan|Yovokome	Muenchen	2115944625	0.036363636	330	318	PASS	C2-C3
SRR6143698	8	d	1,2	Muenchen	Muenchen	Muenchen			83	Muenchen	environmentalother	product-raw-intact-beef	d	1,2	6,8	Muenchen	Muenchen|Virginia|Manhattan|Yovokome	Muenchen	119922267	0.027272727	330	321	PASS	C2-C3
SRR6155033	8	d	1,2	Muenchen	Muenchen	Muenchen			112	Muenchen	clinical	stool	d	1,2	6,8	Muenchen	Muenchen|Virginia|Manhattan|Yovokome	Muenchen	133755389	0.051515152	330	313	PASS	C2-C3
SRR6159388	8	d	1,2	Muenchen	Muenchen	Muenchen			112	Muenchen	environmentalother	comminuted beef	d	1,2	6,8	Muenchen	Muenchen|Virginia|Manhattan|Yovokome	Muenchen	3667499906	0.021212121	330	323	PASS	C2-C3
SRR6178006	8	d	1,2	Muenchen	Muenchen	Muenchen			112	Muenchen	clinical	NULL	d	1,2	6,8	Muenchen	Muenchen|Virginia|Manhattan|Yovokome	Muenchen	2076963501	0.015151515	330	325	PASS	C2-C3
SRR6179269	8	d	1,2	Muenchen	Muenchen	Muenchen			112	Muenchen	environmentalother	sewage	d	1,2	6,8	Muenchen	Muenchen|Virginia|Manhattan|Yovokome	Muenchen	3004347897	0.018181818	330	324	PASS	C2-C3
SRR6207091	8	d	1,2	Muenchen	Muenchen	Muenchen			112	Muenchen	environmentalother	raw intact chicken	d	1,2	6,8	Muenchen	Muenchen|Virginia|Manhattan|Yovokome	Muenchen	2115944625	0.036363636	330	318	PASS	C2-C3
SRR6230998	8	d	1,2	Muenchen	Muenchen	Muenchen			112	Muenchen	clinical	NULL	d	1,2	6,8	Muenchen	Muenchen|Virginia|Manhattan|Yovokome	Muenchen	4253695050	0.018181818	330	324	PASS	C2-C3
SRR6231001	8	d	1,2	Muenchen	Muenchen	Muenchen			112	Muenchen	clinical	NULL	d	1,2	6,8	Muenchen	Muenchen|Virginia|Manhattan|Yovokome	Muenchen	916821239	0.012121212	330	326	PASS	C2-C3
SRR6231009	8	d	1,2	Muenchen	Muenchen	Muenchen			112	Muenchen	clinical	NULL	d	1,2	6,8	Muenchen	Muenchen|Virginia|Manhattan|Yovokome	Muenchen	750306322	0.015151515	330	325	PASS	C2-C3
SRR6243601	8	d	1,2	Muenchen	Muenchen	Muenchen			83	Muenchen	clinical	urine	d	1,2	6,8	Muenchen	Muenchen|Virginia|Manhattan|Yovokome	Muenchen	119922267	0.027272727	330	321	PASS	C2-C3
SRR6243627	8	d	1,2	Muenchen	Muenchen	Muenchen			112	Muenchen	clinical	stool	d	1,2	6,8	Muenchen	Muenchen|Virginia|Manhattan|Yovokome	Muenchen	2115944625	0.036363636	330	318	PASS	C2-C3
SRR6249541	8	d	1,2	Muenchen	Muenchen	Muenchen			83	Muenchen	clinical	stool	d	1,2	6,8	Muenchen	Muenchen|Virginia|Manhattan|Yovokome	Muenchen	1651767759	0.027272727	330	321	PASS	C2-C3
SRR6249644	8	d	1,2	Muenchen	Muenchen	Muenchen			112	Muenchen	clinical	stool	d	1,2	6,8	Muenchen	Muenchen|Virginia|Manhattan|Yovokome	Muenchen	1625584145	0.024242424	330	322	PASS	C2-C3
SRR6249647	8	d	1,2	Muenchen	Muenchen	Muenchen			112	Muenchen	clinical	stool	d	1,2	6,8	Muenchen	Muenchen|Virginia|Manhattan|Yovokome	Muenchen	1094100565	0.018181818	330	324	PASS	C2-C3
SRR6249654	8	d	1,2	Muenchen	Muenchen	Muenchen			112	Muenchen	clinical	stool	d	1,2	6,8	Muenchen	Muenchen|Virginia|Manhattan|Yovokome	Muenchen	4201690740	0.021212121	330	323	PASS	C2-C3
SRR6249689	8	d	1,2	Muenchen	Muenchen	Muenchen			83	Muenchen	environmentalother	animal-cattle-dairy cow	d	1,2	6,8	Muenchen	Muenchen|Virginia|Manhattan|Yovokome	Muenchen	119922267	0.027272727	330	321	PASS	C2-C3
SRR6251666	8	d	1,2	Muenchen	Muenchen	Muenchen			112	Muenchen	environmentalother	Product-Raw-Ground, Comminuted or Otherwise Nonintact-Pork	d	1,2	6,8	Muenchen	Muenchen|Virginia|Manhattan|Yovokome	Muenchen	973033842	0.018181818	330	324	PASS	C2-C3
SRR6283534	8	d	1,2	Muenchen	Muenchen	Muenchen			4228	Muenchen	clinical	stool	d	1,2	6,8	Muenchen	Muenchen|Virginia|Manhattan|Yovokome	Muenchen	1055033149	0.027272727	330	321	PASS	C2-C3
SRR6283590	8	d	1,2	Muenchen	Muenchen	Muenchen			83	Muenchen	clinical	stool	d	1,2	6,8	Muenchen	Muenchen|Virginia|Manhattan|Yovokome	Muenchen	119922267	0.027272727	330	321	PASS	C2-C3
SRR6289582	8	d	1,2	Muenchen	Muenchen	Muenchen			112	Muenchen	clinical	stool	d	1,2	6,8	Muenchen	Muenchen|Virginia|Manhattan|Yovokome	Muenchen	1164063426	0.015151515	330	325	PASS	C2-C3
SRR6299370	8	d	1,2	Muenchen	Muenchen	Muenchen			112	Muenchen	clinical	blood	d	1,2	6,8	Muenchen	Muenchen|Virginia|Manhattan|Yovokome	Muenchen	973033842	0.018181818	330	324	PASS	C2-C3
SRR6300176	8	d	1,2	Muenchen	Muenchen	Muenchen			112	Muenchen	clinical	stool	d	1,2	6,8	Muenchen	Muenchen|Virginia|Manhattan|Yovokome	Muenchen	844280092	0.024242424	330	322	PASS	C2-C3
SRR6300179	8	d	1,2	Muenchen	Muenchen	Muenchen			83	Muenchen	clinical	stool	d	1,2	6,8	Muenchen	Muenchen|Virginia|Manhattan|Yovokome	Muenchen	119922267	0.027272727	330	321	PASS	C2-C3
SRR6300846	8	d	1,2	Muenchen	Muenchen	Muenchen			83	Muenchen	environmentalother	comminuted beef	d	1,2	6,8	Muenchen	Muenchen|Virginia|Manhattan|Yovokome	Muenchen	119922267	0.027272727	330	321	PASS	C2-C3
SRR6310036	8	d	1,2	Muenchen	Muenchen	Muenchen			83	Muenchen	environmentalother	Comminuted Turkey	d	1,2	6,8	Muenchen	Muenchen|Virginia|Manhattan|Yovokome	Muenchen	3601647004	0.024242424	330	322	PASS	C2-C3
SRR6310520	8	d	1,2	Muenchen	Muenchen	Muenchen			2769	Muenchen	clinical	stool	d	1,2	6,8	Muenchen	Muenchen|Virginia|Manhattan|Yovokome	Muenchen	3854783697	0.012121212	330	326	PASS	C2-C3
SRR6310602	8	d	1,2	Muenchen	Muenchen	Muenchen			83	Muenchen	clinical	stool	d	1,2	6,8	Muenchen	Muenchen|Virginia|Manhattan|Yovokome	Muenchen	119922267	0.027272727	330	321	PASS	C2-C3
SRR6311985	8	d	1,2	Muenchen	Muenchen	Muenchen			112	Muenchen	environmentalother	lung (Canis lupus familaris)	d	1,2	6,8	Muenchen	Muenchen|Virginia|Manhattan|Yovokome	Muenchen	387145227	0.033333333	330	319	PASS	C2-C3
SRR6313918	8	d	1,2	Muenchen	Muenchen	Muenchen			112	Muenchen	environmentalother	feline abdomen and square swab (Felis catus)	d	1,2	6,8	Muenchen	Muenchen|Virginia|Manhattan|Yovokome	Muenchen	893905901	0.015151515	330	325	PASS	C2-C3
SRR6314251	8	d	1,2	Muenchen	Muenchen	Muenchen			83	Muenchen	environmentalother	comminuted beef	d	1,2	6,8	Muenchen	Muenchen|Virginia|Manhattan|Yovokome	Muenchen	119922267	0.027272727	330	321	PASS	C2-C3
SRR6314821	8	d	1,2	Muenchen	Muenchen	Muenchen			83	Muenchen	environmentalother	comminuted beef	d	1,2	6,8	Muenchen	Muenchen|Virginia|Manhattan|Yovokome	Muenchen	119922267	0.027272727	330	321	PASS	C2-C3
SRR6314823	8	d	1,2	Muenchen	Muenchen	Muenchen			83	Muenchen	environmentalother	Product-Raw-Intact-Pork	d	1,2	6,8	Muenchen	Muenchen|Virginia|Manhattan|Yovokome	Muenchen	119922267	0.027272727	330	321	PASS	C2-C3
SRR6327034	8	d	1,2	Muenchen	Muenchen	Muenchen			112	Muenchen	clinical	NULL	d	1,2	6,8	Muenchen	Muenchen|Virginia|Manhattan|Yovokome	Muenchen	2290540727	0.024242424	330	322	PASS	C2-C3
SRR6327045	8	d	1,2	Muenchen	Muenchen	Muenchen			112	Muenchen	clinical	stool	d	1,2	6,8	Muenchen	Muenchen|Virginia|Manhattan|Yovokome	Muenchen	3488768337	0.027272727	330	321	PASS	C2-C3
SRR6330513	8	d	1,2	Muenchen	Muenchen	Muenchen			83	Muenchen	environmentalother	Comminuted Turkey	d	1,2	6,8	Muenchen	Muenchen|Virginia|Manhattan|Yovokome	Muenchen	1651767759	0.027272727	330	321	PASS	C2-C3
SRR6334782	8	d	1,2	Muenchen	Muenchen	Muenchen			4454	Muenchen	clinical	stool	d	1,2	6,8	Muenchen	Muenchen|Virginia|Manhattan|Yovokome	Muenchen	843781557	0.024242424	330	322	PASS	C2-C3
SRR6334789	8	d	1,2	Muenchen	Muenchen	Muenchen			83	Muenchen	clinical	stool	d	1,2	6,8	Muenchen	Muenchen|Virginia|Manhattan|Yovokome	Muenchen	119922267	0.027272727	330	321	PASS	C2-C3
SRR6334819	8	d	1,2	Muenchen	Muenchen	Muenchen			83	Muenchen	environmentalother	comminuted beef	d	1,2	6,8	Muenchen	Muenchen|Virginia|Manhattan|Yovokome	Muenchen	119922267	0.027272727	330	321	PASS	C2-C3
SRR6335260	8	d	1,2	Muenchen	Muenchen	Muenchen			83	Muenchen	environmentalother	Product-Raw-Ground, Comminuted or Otherwise Nonintact-Pork	d	1,2	6,8	Muenchen	Muenchen|Virginia|Manhattan|Yovokome	Muenchen	119922267	0.027272727	330	321	PASS	C2-C3
SRR6336363	8	d	1,2	Muenchen	Muenchen	Muenchen			83	Muenchen	environmentalother	animal-swine-market swine	d	1,2	6,8	Muenchen	Muenchen|Virginia|Manhattan|Yovokome	Muenchen	119922267	0.027272727	330	321	PASS	C2-C3
SRR6336403	8	d	1,2	Muenchen	Muenchen	Muenchen			83	Muenchen	environmentalother	animal-swine-market swine	d	1,2	6,8	Muenchen	Muenchen|Virginia|Manhattan|Yovokome	Muenchen	119922267	0.027272727	330	321	PASS	C2-C3
SRR6336405	8	d	1,2	Muenchen	Muenchen	Muenchen			83	Muenchen	environmentalother	animal-swine-sow	d	1,2	6,8	Muenchen	Muenchen|Virginia|Manhattan|Yovokome	Muenchen	119922267	0.027272727	330	321	PASS	C2-C3
SRR6350799	8	d	1,2	Muenchen	Muenchen	Muenchen			83	Muenchen	environmentalother	ground turkey	d	1,2	6,8	Muenchen	Muenchen|Virginia|Manhattan|Yovokome	Muenchen	1651767759	0.027272727	330	321	PASS	C2-C3
SRR6350838	8	d	1,2	Muenchen	Muenchen	Muenchen			83	Muenchen	environmentalother	ground turkey	d	1,2	6,8	Muenchen	Muenchen|Virginia|Manhattan|Yovokome	Muenchen	1651767759	0.027272727	330	321	PASS	C2-C3
SRR6350861	8	d	1,2	Muenchen	Muenchen	Muenchen			83	Muenchen	environmentalother	ground turkey	d	1,2	6,8	Muenchen	Muenchen|Virginia|Manhattan|Yovokome	Muenchen	1651767759	0.027272727	330	321	PASS	C2-C3
SRR6350880	8	d	1,2	Muenchen	Muenchen	Muenchen			83	Muenchen	environmentalother	ground turkey	d	1,2	6,8	Muenchen	Muenchen|Virginia|Manhattan|Yovokome	Muenchen	1651767759	0.027272727	330	321	PASS	C2-C3
SRR6350883	8	d	1,2	Muenchen	Muenchen	Muenchen			83	Muenchen	environmentalother	ground turkey	d	1,2	6,8	Muenchen	Muenchen|Virginia|Manhattan|Yovokome	Muenchen	1651767759	0.027272727	330	321	PASS	C2-C3
SRR6350980	8	d	1,2	Muenchen	Muenchen	Muenchen			83	Muenchen	environmentalother	ground turkey	d	1,2	6,8	Muenchen	Muenchen|Virginia|Manhattan|Yovokome	Muenchen	1651767759	0.027272727	330	321	PASS	C2-C3
SRR6350985	8	d	1,2	Muenchen	Muenchen	Muenchen			83	Muenchen	environmentalother	ground turkey	d	1,2	6,8	Muenchen	Muenchen|Virginia|Manhattan|Yovokome	Muenchen	1651767759	0.027272727	330	321	PASS	C2-C3
SRR6350987	8	d	1,2	Muenchen	Muenchen	Muenchen			83	Muenchen	environmentalother	ground turkey	d	1,2	6,8	Muenchen	Muenchen|Virginia|Manhattan|Yovokome	Muenchen	1651767759	0.027272727	330	321	PASS	C2-C3
SRR6350993	8	d	1,2	Muenchen	Muenchen	Muenchen			83	Muenchen	environmentalother	ground turkey	d	1,2	6,8	Muenchen	Muenchen|Virginia|Manhattan|Yovokome	Muenchen	1651767759	0.027272727	330	321	PASS	C2-C3
SRR6350994	8	d	1,2	Muenchen	Muenchen	Muenchen			83	Muenchen	environmentalother	ground turkey	d	1,2	6,8	Muenchen	Muenchen|Virginia|Manhattan|Yovokome	Muenchen	1651767759	0.027272727	330	321	PASS	C2-C3
SRR6351002	8	d	1,2	Muenchen	Muenchen	Muenchen			83	Muenchen	environmentalother	ground turkey	d	1,2	6,8	Muenchen	Muenchen|Virginia|Manhattan|Yovokome	Muenchen	3601647004	0.024242424	330	322	PASS	C2-C3
SRR6351022	8	d	1,2	Muenchen	Muenchen	Muenchen			83	Muenchen	environmentalother	ground turkey	d	1,2	6,8	Muenchen	Muenchen|Virginia|Manhattan|Yovokome	Muenchen	1651767759	0.027272727	330	321	PASS	C2-C3
SRR6351063	8	d	1,2	Muenchen	Muenchen	Muenchen			83	Muenchen	environmentalother	ground turkey	d	1,2	6,8	Muenchen	Muenchen|Virginia|Manhattan|Yovokome	Muenchen	1651767759	0.027272727	330	321	PASS	C2-C3
SRR6351155	8	d	1,2	Muenchen	Muenchen	Muenchen			83	Muenchen	environmentalother	ground turkey	d	1,2	6,8	Muenchen	Muenchen|Virginia|Manhattan|Yovokome	Muenchen	1651767759	0.027272727	330	321	PASS	C2-C3
SRR6356147	8	d	1,2	Muenchen	Muenchen	Muenchen			83	Muenchen	environmentalother	animal-cattle-beef cow	d	1,2	6,8	Muenchen	Muenchen|Virginia|Manhattan|Yovokome	Muenchen	119922267	0.027272727	330	321	PASS	C2-C3
SRR6356233	8	d	1,2	Muenchen	Muenchen	Muenchen			83	Muenchen	environmentalother	Comminuted Turkey	d	1,2	6,8	Muenchen	Muenchen|Virginia|Manhattan|Yovokome	Muenchen	1651767759	0.027272727	330	321	PASS	C2-C3
SRR6356470	8	d	1,2	Muenchen	Muenchen	Muenchen			83	Muenchen	environmentalother	comminuted beef	d	1,2	6,8	Muenchen	Muenchen|Virginia|Manhattan|Yovokome	Muenchen	119922267	0.027272727	330	321	PASS	C2-C3
SRR6356472	8	d	1,2	Muenchen	Muenchen	Muenchen			83	Muenchen	environmentalother	comminuted beef	d	1,2	6,8	Muenchen	Muenchen|Virginia|Manhattan|Yovokome	Muenchen	119922267	0.027272727	330	321	PASS	C2-C3
SRR6366340	8	d	1,2	Muenchen	Muenchen	Muenchen			112	Muenchen	clinical	stool	d	1,2	6,8	Muenchen	Muenchen|Virginia|Manhattan|Yovokome	Muenchen	916821239	0.012121212	330	326	PASS	C2-C3
SRR6368625	8	d	1,2	Muenchen	Muenchen	Muenchen			112	Muenchen	environmentalother	ground pumpkin seed	d	1,2	6,8	Muenchen	Muenchen|Virginia|Manhattan|Yovokome	Muenchen	1383890202	0.027272727	330	321	PASS	C2-C3
SRR6371590	8	d	1,2	Muenchen	Muenchen	Muenchen			83	Muenchen	clinical	stool	d	1,2	6,8	Muenchen	Muenchen|Virginia|Manhattan|Yovokome	Muenchen	119922267	0.027272727	330	321	PASS	C2-C3
SRR6371902	8	d	1,2	Muenchen	Muenchen	Muenchen			112	Muenchen	clinical	stool	d	1,2	6,8	Muenchen	Muenchen|Virginia|Manhattan|Yovokome	Muenchen	4156441693	0.015151515	330	325	PASS	C2-C3
SRR6371910	8	d	1,2	Muenchen	Muenchen	Muenchen			112	Muenchen	clinical	stool	d	1,2	6,8	Muenchen	Muenchen|Virginia|Manhattan|Yovokome	Muenchen	4156441693	0.015151515	330	325	PASS	C2-C3
SRR6373417	8	d	1,2	Muenchen	Muenchen	Muenchen			4454	Muenchen	clinical	stool	d	1,2	6,8	Muenchen	Muenchen|Virginia|Manhattan|Yovokome	Muenchen	843781557	0.024242424	330	322	PASS	C2-C3
SRR6373485	8	d	1,2	Muenchen	Muenchen	Muenchen			83	Muenchen	clinical	urine	d	1,2	6,8	Muenchen	Muenchen|Virginia|Manhattan|Yovokome	Muenchen	119922267	0.027272727	330	321	PASS	C2-C3
SRR6373580	8	d	1,2	Muenchen	Muenchen	Muenchen			83	Muenchen	clinical	stool	d	1,2	6,8	Muenchen	Muenchen|Virginia|Manhattan|Yovokome	Muenchen	119922267	0.027272727	330	321	PASS	C2-C3
SRR6387392	8	d	1,2	Muenchen	Muenchen	Muenchen			83	Muenchen	environmentalother	product-raw-intact-beef	d	1,2	6,8	Muenchen	Muenchen|Virginia|Manhattan|Yovokome	Muenchen	119922267	0.027272727	330	321	PASS	C2-C3
SRR6388466	8	d	1,2	Muenchen	Muenchen	Muenchen			112	Muenchen	clinical	stool	d	1,2	6,8	Muenchen	Muenchen|Virginia|Manhattan|Yovokome	Muenchen	4156441693	0.015151515	330	325	PASS	C2-C3
SRR6411070	8	d	1,2	Muenchen	Muenchen	Muenchen			-	Muenchen	environmentalother	feces swine	d	1,2	6,8	Muenchen	Muenchen|Virginia|Manhattan|Yovokome	Muenchen	3601647004	0.024242424	330	322	PASS	C2-C3
SRR6412887	8	d	1,2	Muenchen	Muenchen	Muenchen			112	Muenchen	clinical	stool	d	1,2	6,8	Muenchen	Muenchen|Virginia|Manhattan|Yovokome	Muenchen	4156441693	0.015151515	330	325	PASS	C2-C3
SRR6412927	8	d	1,2	Muenchen	Muenchen	Muenchen			83	Muenchen	clinical	stool	d	1,2	6,8	Muenchen	Muenchen|Virginia|Manhattan|Yovokome	Muenchen	119922267	0.027272727	330	321	PASS	C2-C3
SRR6412942	8	d	1,2	Muenchen	Muenchen	Muenchen			82	Muenchen	clinical	stool	d	1,2	6,8	Muenchen	Muenchen|Virginia|Manhattan|Yovokome	Muenchen	18888484	0.018181818	330	324	PASS	C2-C3
SRR6412943	8	d	1,2	Muenchen	Muenchen	Muenchen			112	Muenchen	clinical	stool	d	1,2	6,8	Muenchen	Muenchen|Virginia|Manhattan|Yovokome	Muenchen	4156441693	0.015151515	330	325	PASS	C2-C3
SRR6425062	8	d	1,2	Muenchen	Muenchen	Muenchen			83	Muenchen	environmentalother	animal-cattle-heifer	d	1,2	6,8	Muenchen	Muenchen|Virginia|Manhattan|Yovokome	Muenchen	119922267	0.027272727	330	321	PASS	C2-C3
SRR6425497	8	d	1,2	Muenchen	Muenchen	Muenchen			112	Muenchen	clinical	stool	d	1,2	6,8	Muenchen	Muenchen|Virginia|Manhattan|Yovokome	Muenchen	4156441693	0.015151515	330	325	PASS	C2-C3
SRR6425498	8	d	1,2	Muenchen	Muenchen	Muenchen			112	Muenchen	clinical	stool	d	1,2	6,8	Muenchen	Muenchen|Virginia|Manhattan|Yovokome	Muenchen	4156441693	0.015151515	330	325	PASS	C2-C3
SRR6434044	8	d	1,2	Muenchen	Muenchen	Muenchen			112	Muenchen	clinical	stool	d	1,2	6,8	Muenchen	Muenchen|Virginia|Manhattan|Yovokome	Muenchen	4156441693	0.015151515	330	325	PASS	C2-C3
SRR6434058	8	d	1,2	Muenchen	Muenchen	Muenchen			112	Muenchen	clinical	stool	d	1,2	6,8	Muenchen	Muenchen|Virginia|Manhattan|Yovokome	Muenchen	4253695050	0.018181818	330	324	PASS	C2-C3
SRR6436118	8	d	1,2	Muenchen	Muenchen	Muenchen			2881	Muenchen	clinical	stool	d	1,2	6,8	Muenchen	Muenchen|Virginia|Manhattan|Yovokome	Muenchen	2927140350	0.018181818	330	324	PASS	C2-C3
SRR6439218	8	d	1,2	Muenchen	Muenchen	Muenchen			112	Muenchen	environmentalother	animal-swine-market swine	d	1,2	6,8	Muenchen	Muenchen|Virginia|Manhattan|Yovokome	Muenchen	4053428687	0.03030303	330	320	PASS	C2-C3
SRR6440562	8	d	1,2	Muenchen	Muenchen	Muenchen			83	Muenchen	clinical	stool	d	1,2	6,8	Muenchen	Muenchen|Virginia|Manhattan|Yovokome	Muenchen	3601647004	0.024242424	330	322	PASS	C2-C3
SRR6440563	8	d	1,2	Muenchen	Muenchen	Muenchen			112	Muenchen	clinical	stool	d	1,2	6,8	Muenchen	Muenchen|Virginia|Manhattan|Yovokome	Muenchen	2198378777	0.012121212	330	326	PASS	C2-C3
SRR6452134	8	d	1,2	Muenchen	Muenchen	Muenchen			112	Muenchen	clinical	stool	d	1,2	6,8	Muenchen	Muenchen|Virginia|Manhattan|Yovokome	Muenchen	133755389	0.051515152	330	313	PASS	C2-C3
SRR6459475	8	d	1,2	Muenchen	Muenchen	Muenchen			83	Muenchen	environmentalother	animal-cattle-dairy cow	d	1,2	6,8	Muenchen	Muenchen|Virginia|Manhattan|Yovokome	Muenchen	119922267	0.027272727	330	321	PASS	C2-C3
SRR6480211	8	d	1,2	Muenchen	Muenchen	Muenchen			2870	Muenchen	clinical	stool	d	1,2	6,8	Muenchen	Muenchen|Virginia|Manhattan|Yovokome	Muenchen	1192413864	0.03030303	330	320	PASS	C2-C3
SRR6481182	8	d	1,2	Muenchen	Muenchen	Muenchen			83	Muenchen	clinical	stool	d	1,2	6,8	Muenchen	Muenchen|Virginia|Manhattan|Yovokome	Muenchen	1651767759	0.027272727	330	321	PASS	C2-C3
SRR6484820	8	d	1,2	Muenchen	Muenchen	Muenchen			112	Muenchen	clinical	stool	d	1,2	6,8	Muenchen	Muenchen|Virginia|Manhattan|Yovokome	Muenchen	3667499906	0.021212121	330	323	PASS	C2-C3
SRR6489941	8	d	1,2	Muenchen	Muenchen	Muenchen			112	Muenchen	clinical	stool	d	1,2	6,8	Muenchen	Muenchen|Virginia|Manhattan|Yovokome	Muenchen	2334356600	0.024242424	330	322	PASS	C2-C3
SRR6493454	8	d	1,2	Muenchen	Muenchen	Muenchen			3627	Muenchen	environmentalother	animal-swine-sow	d	1,2	6,8	Muenchen	Muenchen|Virginia|Manhattan|Yovokome	Muenchen	3601647004	0.024242424	330	322	PASS	C2-C3
SRR6495237	8	d	1,2	Muenchen	Muenchen	Muenchen			83	Muenchen	environmentalother	comminuted beef	d	1,2	6,8	Muenchen	Muenchen|Virginia|Manhattan|Yovokome	Muenchen	119922267	0.027272727	330	321	PASS	C2-C3
SRR6514388	8	d	1,2	Muenchen	Muenchen	Muenchen			1606	Muenchen	clinical	stool	d	1,2	6,8	Muenchen	Muenchen|Virginia|Manhattan|Yovokome	Muenchen	2410322535	0.03030303	330	320	PASS	C2-C3
SRR6514587	8	d	1,2	Muenchen	Muenchen	Muenchen			112	Muenchen	clinical	stool	d	1,2	6,8	Muenchen	Muenchen|Virginia|Manhattan|Yovokome	Muenchen	2334356600	0.024242424	330	322	PASS	C2-C3
SRR6514713	8	d	1,2	Muenchen	Muenchen	Muenchen			83	Muenchen	clinical	stool	d	1,2	6,8	Muenchen	Muenchen|Virginia|Manhattan|Yovokome	Muenchen	119922267	0.027272727	330	321	PASS	C2-C3
SRR6651215	8	d	1,2	Muenchen	Muenchen	Muenchen			112	Muenchen	clinical	urine	d	1,2	6,8	Muenchen	Muenchen|Virginia|Manhattan|Yovokome	Muenchen	3621272064	0.024242424	330	322	PASS	C2-C3
SRR6663741	8	d	1,2	Muenchen	Muenchen	Muenchen			83	Muenchen	clinical	stool	d	1,2	6,8	Muenchen	Muenchen|Virginia|Manhattan|Yovokome	Muenchen	119922267	0.027272727	330	321	PASS	C2-C3
SRR6671400	8	d	1,2	Muenchen	Muenchen	Muenchen			83	Muenchen	environmentalother	Comminuted Turkey	d	1,2	6,8	Muenchen	Muenchen|Virginia|Manhattan|Yovokome	Muenchen	1651767759	0.027272727	330	321	PASS	C2-C3
SRR6685022	8	d	1,2	Muenchen	Muenchen	Muenchen			-	Muenchen	clinical	NULL	d	1,2	6,8	Muenchen	Muenchen|Virginia|Manhattan|Yovokome	Muenchen	750306322	0.015151515	330	325	PASS	C2-C3
SRR6685126	8	d	1,2	Muenchen	Muenchen	Muenchen			112	Muenchen	clinical	NULL	d	1,2	6,8	Muenchen	Muenchen|Virginia|Manhattan|Yovokome	Muenchen	1647286925	0.033333333	330	319	PASS	C2-C3
SRR6685131	8	d	1,2	Muenchen	Muenchen	Muenchen			112	Muenchen	clinical	NULL	d	1,2	6,8	Muenchen	Muenchen|Virginia|Manhattan|Yovokome	Muenchen	222929515	0.009090909	330	327	PASS	C2-C3
SRR6687044	8	d	1,2	Muenchen	Muenchen	Muenchen			112	Muenchen	clinical	stool	d	1,2	6,8	Muenchen	Muenchen|Virginia|Manhattan|Yovokome	Muenchen	2658648141	0.024242424	330	322	PASS	C2-C3
SRR6687404	8	d	1,2	Muenchen	Muenchen	Muenchen			83	Muenchen	clinical	blood	d	1,2	6,8	Muenchen	Muenchen|Virginia|Manhattan|Yovokome	Muenchen	119922267	0.027272727	330	321	PASS	C2-C3
SRR6782557	8	d	1,2	Muenchen	Muenchen	Muenchen			4596	Muenchen	clinical	stool	d	1,2	6,8	Muenchen	Muenchen|Virginia|Manhattan|Yovokome	Muenchen	92092567	0.045454545	330	315	PASS	C2-C3
SRR6782604	8	d	1,2	Muenchen	Muenchen	Muenchen			112	Muenchen	clinical	stool	d	1,2	6,8	Muenchen	Muenchen|Virginia|Manhattan|Yovokome	Muenchen	2768792341	0.027272727	330	321	PASS	C2-C3
SRR6791741	8	d	1,2	Muenchen	Muenchen	Muenchen			112	Muenchen	clinical	urine	d	1,2	6,8	Muenchen	Muenchen|Virginia|Manhattan|Yovokome	Muenchen	1995701550	0.03030303	330	320	PASS	C2-C3
SRR6791754	8	d	1,2	Muenchen	Muenchen	Muenchen			112	Muenchen	clinical	stool	d	1,2	6,8	Muenchen	Muenchen|Virginia|Manhattan|Yovokome	Muenchen	2186907661	0.036363636	330	318	PASS	C2-C3
SRR6792291	8	d	1,2	Muenchen	Muenchen	Muenchen			83	Muenchen	environmentalother	product-raw-intact-beef	d	1,2	6,8	Muenchen	Muenchen|Virginia|Manhattan|Yovokome	Muenchen	119922267	0.027272727	330	321	PASS	C2-C3
SRR6792295	8	d	1,2	Muenchen	Muenchen	Muenchen			83	Muenchen	environmentalother	animal-swine-market swine	d	1,2	6,8	Muenchen	Muenchen|Virginia|Manhattan|Yovokome	Muenchen	119922267	0.027272727	330	321	PASS	C2-C3
SRR6807470	8	d	1,2	Muenchen	Muenchen	Muenchen			112	Muenchen	environmentalother	oconee river water	d	1,2	6,8	Muenchen	Muenchen|Virginia|Manhattan|Yovokome	Muenchen	1185659410	0.03030303	330	320	PASS	C2-C3
SRR6807956	8	d	1,2	Muenchen	Muenchen	Muenchen			2870	Muenchen	environmentalother	feces adult white ibis (Eudocimus albus)	d	1,2	6,8	Muenchen	Muenchen|Virginia|Manhattan|Yovokome	Muenchen	1192413864	0.03030303	330	320	PASS	C2-C3
SRR6813667	8	d	1,2	Muenchen	Muenchen	Muenchen			112	Muenchen	clinical	stool	d	1,2	6,8	Muenchen	Muenchen|Virginia|Manhattan|Yovokome	Muenchen	4156441693	0.015151515	330	325	PASS	C2-C3
SRR6821116	8	d	1,2	Muenchen	Muenchen	Muenchen			83	Muenchen	environmentalother	raw intact chicken	d	1,2	6,8	Muenchen	Muenchen|Virginia|Manhattan|Yovokome	Muenchen	119922267	0.027272727	330	321	PASS	C2-C3
SRR6868231	8	d	1,2	Muenchen	Muenchen	Muenchen			83	Muenchen	clinical	human	d	1,2	6,8	Muenchen	Muenchen|Virginia|Manhattan|Yovokome	Muenchen	119922267	0.027272727	330	321	PASS	C2-C3
SRR6870405	8	d	1,2	Muenchen	Muenchen	Muenchen			112	Muenchen	clinical	stool	d	1,2	6,8	Muenchen	Muenchen|Virginia|Manhattan|Yovokome	Muenchen	3667499906	0.021212121	330	323	PASS	C2-C3
SRR6870555	8	d	1,2	Muenchen	Muenchen	Muenchen			2881	Muenchen	clinical	stool	d	1,2	6,8	Muenchen	Muenchen|Virginia|Manhattan|Yovokome	Muenchen	3405314437	0.015151515	330	325	PASS	C2-C3
SRR6879232	8	d	1,2	Muenchen	Muenchen	Muenchen			83	Muenchen	clinical	stool	d	1,2	6,8	Muenchen	Muenchen|Virginia|Manhattan|Yovokome	Muenchen	1651767759	0.027272727	330	321	PASS	C2-C3
SRR6879561	8	d	1,2	Muenchen	Muenchen	Muenchen			112	Muenchen	clinical	stool	d	1,2	6,8	Muenchen	Muenchen|Virginia|Manhattan|Yovokome	Muenchen	4156441693	0.015151515	330	325	PASS	C2-C3
SRR6879612	8	d	1,2	Muenchen	Muenchen	Muenchen			83	Muenchen	clinical	stool	d	1,2	6,8	Muenchen	Muenchen|Virginia|Manhattan|Yovokome	Muenchen	1651767759	0.027272727	330	321	PASS	C2-C3
SRR6879619	8	d	1,2	Muenchen	Muenchen	Muenchen			112	Muenchen	clinical	urine	d	1,2	6,8	Muenchen	Muenchen|Virginia|Manhattan|Yovokome	Muenchen	2410503066	0.039393939	330	317	PASS	C2-C3
SRR6880156	8	d	1,2	Muenchen	Muenchen	Muenchen			2870	Muenchen	clinical	stool	d	1,2	6,8	Muenchen	Muenchen|Virginia|Manhattan|Yovokome	Muenchen	972674900	0.039393939	330	317	PASS	C2-C3
SRR6881012	8	d	1,2	Muenchen	Muenchen	Muenchen			112	Muenchen	clinical	stool	d	1,2	6,8	Muenchen	Muenchen|Virginia|Manhattan|Yovokome	Muenchen	2076963501	0.015151515	330	325	PASS	C2-C3
SRR6881013	8	d	1,2	Muenchen	Muenchen	Muenchen			112	Muenchen	clinical	stool	d	1,2	6,8	Muenchen	Muenchen|Virginia|Manhattan|Yovokome	Muenchen	4253695050	0.018181818	330	324	PASS	C2-C3
SRR6881016	8	d	1,2	Muenchen	Muenchen	Muenchen			112	Muenchen	clinical	stool	d	1,2	6,8	Muenchen	Muenchen|Virginia|Manhattan|Yovokome	Muenchen	2076963501	0.015151515	330	325	PASS	C2-C3
SRR6881511	8	d	1,2	Muenchen	Muenchen	Muenchen			2881	Muenchen	clinical	stool	d	1,2	6,8	Muenchen	Muenchen|Virginia|Manhattan|Yovokome	Muenchen	436062565	0.024242424	330	322	PASS	C2-C3
SRR6895845	8	d	1,2	Muenchen	Muenchen	Muenchen			83	Muenchen	clinical	stool	d	1,2	6,8	Muenchen	Muenchen|Virginia|Manhattan|Yovokome	Muenchen	119922267	0.027272727	330	321	PASS	C2-C3
SRR6895847	8	d	1,2	Muenchen	Muenchen	Muenchen			83	Muenchen	clinical	stool	d	1,2	6,8	Muenchen	Muenchen|Virginia|Manhattan|Yovokome	Muenchen	119922267	0.027272727	330	321	PASS	C2-C3
SRR6902901	8	d	1,2	Muenchen	Muenchen	Muenchen			4630	Muenchen	clinical	stool	d	1,2	6,8	Muenchen	Muenchen|Virginia|Manhattan|Yovokome	Muenchen	3794661423	0.027272727	330	321	PASS	C2-C3
SRR6904877	8	d	1,2	Muenchen	Muenchen	Muenchen			83	Muenchen	environmentalother	animal-swine-sow	d	1,2	6,8	Muenchen	Muenchen|Virginia|Manhattan|Yovokome	Muenchen	119922267	0.027272727	330	321	PASS	C2-C3
SRR6908113	8	d	1,2	Muenchen	Muenchen	Muenchen			112	Muenchen	clinical	urine	d	1,2	6,8	Muenchen	Muenchen|Virginia|Manhattan|Yovokome	Muenchen	2410503066	0.039393939	330	317	PASS	C2-C3
SRR6956008	8	d	1,2	Muenchen	Muenchen	Muenchen			112	Muenchen	clinical	stool	d	1,2	6,8	Muenchen	Muenchen|Virginia|Manhattan|Yovokome	Muenchen	1454555082	0.033333333	330	319	PASS	C2-C3
SRR6976845	8	d	1,2	Muenchen	Muenchen	Muenchen			83	Muenchen	environmentalother	Product-Raw-Ground, Comminuted or Otherwise Nonintact-Pork	d	1,2	6,8	Muenchen	Muenchen|Virginia|Manhattan|Yovokome	Muenchen	1651767759	0.027272727	330	321	PASS	C2-C3
SRR6998699	8	d	1,2	Muenchen	Muenchen	Muenchen			83	Muenchen	environmentalother	comminuted beef	d	1,2	6,8	Muenchen	Muenchen|Virginia|Manhattan|Yovokome	Muenchen	119922267	0.027272727	330	321	PASS	C2-C3
SRR7002030	8	d	1,2	Muenchen	Muenchen	Muenchen			83	Muenchen	environmentalother	animal-cattle-dairy cow	d	1,2	6,8	Muenchen	Muenchen|Virginia|Manhattan|Yovokome	Muenchen	119922267	0.027272727	330	321	PASS	C2-C3
SRR7030834	8	d	1,2	Muenchen	Muenchen	Muenchen			83	Muenchen	environmentalother	animal-swine-sow	d	1,2	6,8	Muenchen	Muenchen|Virginia|Manhattan|Yovokome	Muenchen	119922267	0.027272727	330	321	PASS	C2-C3
SRR7049658	8	d	1,2	Muenchen	Muenchen	Muenchen			4454	Muenchen	clinical	stool	d	1,2	6,8	Muenchen	Muenchen|Virginia|Manhattan|Yovokome	Muenchen	843781557	0.024242424	330	322	PASS	C2-C3
SRR7049841	8	d	1,2	Muenchen	Muenchen	Muenchen			112	Muenchen	clinical	urine	d	1,2	6,8	Muenchen	Muenchen|Virginia|Manhattan|Yovokome	Muenchen	2529019660	0.021212121	330	323	PASS	C2-C3
SRR7049972	8	d	1,2	Muenchen	Muenchen	Muenchen			83	Muenchen	environmentalother	animal-swine-sow	d	1,2	6,8	Muenchen	Muenchen|Virginia|Manhattan|Yovokome	Muenchen	119922267	0.027272727	330	321	PASS	C2-C3
SRR7056100	8	d	1,2	Muenchen	Muenchen	Muenchen			83	Muenchen	clinical	urine	d	1,2	6,8	Muenchen	Muenchen|Virginia|Manhattan|Yovokome	Muenchen	3601647004	0.024242424	330	322	PASS	C2-C3
SRR7063177	8	d	1,2	Muenchen	Muenchen	Muenchen			83	Muenchen	environmentalother	animal-cattle-steer	d	1,2	6,8	Muenchen	Muenchen|Virginia|Manhattan|Yovokome	Muenchen	119922267	0.027272727	330	321	PASS	C2-C3
SRR7075661	8	d	1,2	Muenchen	Muenchen	Muenchen			83	Muenchen	environmentalother	Comminuted Turkey	d	1,2	6,8	Muenchen	Muenchen|Virginia|Manhattan|Yovokome	Muenchen	1651767759	0.027272727	330	321	PASS	C2-C3
SRR7084487	8	d	1,2	Muenchen	Muenchen	Muenchen			83	Muenchen	environmentalother	comminuted beef	d	1,2	6,8	Muenchen	Muenchen|Virginia|Manhattan|Yovokome	Muenchen	119922267	0.027272727	330	321	PASS	C2-C3
SRR7084502	8	d	1,2	Muenchen	Muenchen	Muenchen			83	Muenchen	environmentalother	comminuted beef	d	1,2	6,8	Muenchen	Muenchen|Virginia|Manhattan|Yovokome	Muenchen	119922267	0.027272727	330	321	PASS	C2-C3
SRR7084519	8	d	1,2	Muenchen	Muenchen	Muenchen			83	Muenchen	environmentalother	comminuted beef	d	1,2	6,8	Muenchen	Muenchen|Virginia|Manhattan|Yovokome	Muenchen	119922267	0.027272727	330	321	PASS	C2-C3
SRR7093143	8	d	1,2	Muenchen	Muenchen	Muenchen			83	Muenchen	clinical	blood	d	1,2	6,8	Muenchen	Muenchen|Virginia|Manhattan|Yovokome	Muenchen	3601647004	0.024242424	330	322	PASS	C2-C3
SRR7119029	8	d	1,2	Muenchen	Muenchen	Muenchen			112	Muenchen	clinical	stool	d	1,2	6,8	Muenchen	Muenchen|Virginia|Manhattan|Yovokome	Muenchen	133755389	0.051515152	330	313	PASS	C2-C3
SRR7123195	8	d	1,2	Muenchen	Muenchen	Muenchen			112	Muenchen	clinical	human	d	1,2	6,8	Muenchen	Muenchen|Virginia|Manhattan|Yovokome	Muenchen	750079426	0.018181818	330	324	PASS	C2-C3
SRR7126172	8	d	1,2	Muenchen	Muenchen	Muenchen			83	Muenchen	environmentalother	Product-Raw-Ground, Comminuted or Otherwise Nonintact-Pork	d	1,2	6,8	Muenchen	Muenchen|Virginia|Manhattan|Yovokome	Muenchen	3601647004	0.024242424	330	322	PASS	C2-C3
SRR7127922	8	d	1,2	Muenchen	Muenchen	Muenchen			83	Muenchen	environmentalother	Comminuted Turkey	d	1,2	6,8	Muenchen	Muenchen|Virginia|Manhattan|Yovokome	Muenchen	3601647004	0.024242424	330	322	PASS	C2-C3
SRR7130927	8	d	1,2	Muenchen	Muenchen	Muenchen			83	Muenchen	environmentalother	comminuted beef	d	1,2	6,8	Muenchen	Muenchen|Virginia|Manhattan|Yovokome	Muenchen	119922267	0.027272727	330	321	PASS	C2-C3
SRR7140663	8	d	1,2	Muenchen	Muenchen	Muenchen			112	Muenchen	clinical	human	d	1,2	6,8	Muenchen	Muenchen|Virginia|Manhattan|Yovokome	Muenchen	1127678313	0.033333333	330	319	PASS	C2-C3
SRR7157791	8	d	1,2	Muenchen	Muenchen	Muenchen			83	Muenchen	clinical	human	d	1,2	6,8	Muenchen	Muenchen|Virginia|Manhattan|Yovokome	Muenchen	119922267	0.027272727	330	321	PASS	C2-C3
SRR7159881	8	d	1,2	Muenchen	Muenchen	Muenchen			83	Muenchen	clinical	human	d	1,2	6,8	Muenchen	Muenchen|Virginia|Manhattan|Yovokome	Muenchen	119922267	0.027272727	330	321	PASS	C2-C3
SRR7162764	8	d	1,2	Muenchen	Muenchen	Muenchen			112	Muenchen	clinical	blood	d	1,2	6,8	Muenchen	Muenchen|Virginia|Manhattan|Yovokome	Muenchen	1881746565	0.027272727	330	321	PASS	C2-C3
SRR7162934	8	d	1,2	Muenchen	Muenchen	Muenchen			112	Muenchen	environmentalother	Product-Raw-Ground, Comminuted or Otherwise Nonintact-Pork	d	1,2	6,8	Muenchen	Muenchen|Virginia|Manhattan|Yovokome	Muenchen	1440819998	0.048484848	330	314	PASS	C2-C3
SRR7163820	8	d	1,2	Muenchen	Muenchen	Muenchen			112	Muenchen	clinical	human	d	1,2	6,8	Muenchen	Muenchen|Virginia|Manhattan|Yovokome	Muenchen	831322355	0.03030303	330	320	PASS	C2-C3
SRR7173260	8	d	1,2	Muenchen	Muenchen	Muenchen			83	Muenchen	environmentalother	animal-cattle-dairy cow	d	1,2	6,8	Muenchen	Muenchen|Virginia|Manhattan|Yovokome	Muenchen	119922267	0.027272727	330	321	PASS	C2-C3
SRR7180152	8	d	1,2	Muenchen	Muenchen	Muenchen			82	Muenchen	clinical	human	d	1,2	6,8	Muenchen	Muenchen|Virginia|Manhattan|Yovokome	Muenchen	18888484	0.018181818	330	324	PASS	C2-C3
SRR7183160	8	d	1,2	Muenchen	Muenchen	Muenchen			112	Muenchen	environmentalother	Product-Raw-Ground, Comminuted or Otherwise Nonintact-Pork	d	1,2	6,8	Muenchen	Muenchen|Virginia|Manhattan|Yovokome	Muenchen	973033842	0.018181818	330	324	PASS	C2-C3
SRR7184431	8	d	1,2	Muenchen	Muenchen	Muenchen			82	Muenchen	clinical	human	d	1,2	6,8	Muenchen	Muenchen|Virginia|Manhattan|Yovokome	Muenchen	690010721	0.03030303	330	320	PASS	C2-C3
SRR7184543	8	d	1,2	Muenchen	Muenchen	Muenchen			82	Muenchen	clinical	human	d	1,2	6,8	Muenchen	Muenchen|Virginia|Manhattan|Yovokome	Muenchen	18888484	0.018181818	330	324	PASS	C2-C3
SRR7184591	8	d	1,2	Muenchen	Muenchen	Muenchen			83	Muenchen	clinical	human	d	1,2	6,8	Muenchen	Muenchen|Virginia|Manhattan|Yovokome	Muenchen	119922267	0.027272727	330	321	PASS	C2-C3
SRR7186257	8	d	1,2	Muenchen	Muenchen	Muenchen			112	Muenchen	environmentalother	chicken breast	d	1,2	6,8	Muenchen	Muenchen|Virginia|Manhattan|Yovokome	Muenchen	779909448	0.021212121	330	323	PASS	C2-C3
SRR7187259	8	d	1,2	Muenchen	Muenchen	Muenchen			82	Muenchen	clinical	human	d	1,2	6,8	Muenchen	Muenchen|Virginia|Manhattan|Yovokome	Muenchen	18888484	0.018181818	330	324	PASS	C2-C3
SRR7204636	8	d	1,2	Muenchen	Muenchen	Muenchen			82	Muenchen	clinical	human	d	1,2	6,8	Muenchen	Muenchen|Virginia|Manhattan|Yovokome	Muenchen	18888484	0.018181818	330	324	PASS	C2-C3
SRR7230681	8	d	1,2	Muenchen	Muenchen	Muenchen			112	Muenchen	clinical	human	d	1,2	6,8	Muenchen	Muenchen|Virginia|Manhattan|Yovokome	Muenchen	1127678313	0.033333333	330	319	PASS	C2-C3
SRR7234619	8	d	1,2	Muenchen	Muenchen	Muenchen			112	Muenchen	clinical	urine	d	1,2	6,8	Muenchen	Muenchen|Virginia|Manhattan|Yovokome	Muenchen	973033842	0.018181818	330	324	PASS	C2-C3
SRR7236687	8	d	1,2	Muenchen	Muenchen	Muenchen			82	Muenchen	clinical	human	d	1,2	6,8	Muenchen	Muenchen|Virginia|Manhattan|Yovokome	Muenchen	18888484	0.018181818	330	324	PASS	C2-C3
SRR7236717	8	d	1,2	Muenchen	Muenchen	Muenchen			82	Muenchen	clinical	human	d	1,2	6,8	Muenchen	Muenchen|Virginia|Manhattan|Yovokome	Muenchen	3464141490	0.015151515	330	325	PASS	C2-C3
SRR7237440	8	d	1,2	Muenchen	Muenchen	Muenchen			83	Muenchen	environmentalother	Comminuted Turkey	d	1,2	6,8	Muenchen	Muenchen|Virginia|Manhattan|Yovokome	Muenchen	1651767759	0.027272727	330	321	PASS	C2-C3
SRR7237483	8	d	1,2	Muenchen	Muenchen	Muenchen			83	Muenchen	environmentalother	Comminuted Turkey	d	1,2	6,8	Muenchen	Muenchen|Virginia|Manhattan|Yovokome	Muenchen	1651767759	0.027272727	330	321	PASS	C2-C3
SRR7249837	8	d	1,2	Muenchen	Muenchen	Muenchen			82	Muenchen	clinical	human	d	1,2	6,8	Muenchen	Muenchen|Virginia|Manhattan|Yovokome	Muenchen	18888484	0.018181818	330	324	PASS	C2-C3
SRR7251558	8	d	1,2	Muenchen	Muenchen	Muenchen			82	Muenchen	clinical	human	d	1,2	6,8	Muenchen	Muenchen|Virginia|Manhattan|Yovokome	Muenchen	18888484	0.018181818	330	324	PASS	C2-C3
SRR7263149	8	d	1,2	Muenchen	Muenchen	Muenchen			83	Muenchen	clinical	stool	d	1,2	6,8	Muenchen	Muenchen|Virginia|Manhattan|Yovokome	Muenchen	119922267	0.027272727	330	321	PASS	C2-C3
SRR7267545	8	d	1,2	Muenchen	Muenchen	Muenchen			83	Muenchen	environmentalother	comminuted beef	d	1,2	6,8	Muenchen	Muenchen|Virginia|Manhattan|Yovokome	Muenchen	119922267	0.027272727	330	321	PASS	C2-C3
SRR7267902	8	d	1,2	Muenchen	Muenchen	Muenchen			3627	Muenchen	environmentalother	animal-swine-sow	d	1,2	6,8	Muenchen	Muenchen|Virginia|Manhattan|Yovokome	Muenchen	119922267	0.027272727	330	321	PASS	C2-C3
SRR7275098	8	d	1,2	Muenchen	Muenchen	Muenchen			112	Muenchen	clinical	human	d	1,2	6,8	Muenchen	Muenchen|Virginia|Manhattan|Yovokome	Muenchen	750079426	0.018181818	330	324	PASS	C2-C3
SRR7285784	8	d	1,2	Muenchen	Muenchen	Muenchen			82	Muenchen	clinical	human	d	1,2	6,8	Muenchen	Muenchen|Virginia|Manhattan|Yovokome	Muenchen	18888484	0.018181818	330	324	PASS	C2-C3
SRR7286727	8	d	1,2	Muenchen	Muenchen	Muenchen			82	Muenchen	clinical	human	d	1,2	6,8	Muenchen	Muenchen|Virginia|Manhattan|Yovokome	Muenchen	18888484	0.018181818	330	324	PASS	C2-C3
SRR7286823	8	d	1,2	Muenchen	Muenchen	Muenchen			82	Muenchen	clinical	human	d	1,2	6,8	Muenchen	Muenchen|Virginia|Manhattan|Yovokome	Muenchen	18888484	0.018181818	330	324	PASS	C2-C3
SRR7288116	8	d	1,2	Muenchen	Muenchen	Muenchen			83	Muenchen	environmentalother	Comminuted Turkey	d	1,2	6,8	Muenchen	Muenchen|Virginia|Manhattan|Yovokome	Muenchen	1651767759	0.027272727	330	321	PASS	C2-C3
SRR7289093	8	d	1,2	Muenchen	Muenchen	Muenchen			83	Muenchen	environmentalother	comminuted beef	d	1,2	6,8	Muenchen	Muenchen|Virginia|Manhattan|Yovokome	Muenchen	119922267	0.027272727	330	321	PASS	C2-C3
SRR7292700	8	d	1,2	Muenchen	Muenchen	Muenchen			112	Muenchen	clinical	human	d	1,2	6,8	Muenchen	Muenchen|Virginia|Manhattan|Yovokome	Muenchen	973033842	0.018181818	330	324	PASS	C2-C3
SRR7292975	8	d	1,2	Muenchen	Muenchen	Muenchen			83	Muenchen	clinical	human	d	1,2	6,8	Muenchen	Muenchen|Virginia|Manhattan|Yovokome	Muenchen	119922267	0.027272727	330	321	PASS	C2-C3
SRR7297938	8	d	1,2	Muenchen	Muenchen	Muenchen			112	Muenchen	clinical	human	d	1,2	6,8	Muenchen	Muenchen|Virginia|Manhattan|Yovokome	Muenchen	750079426	0.018181818	330	324	PASS	C2-C3
SRR7298321	8	d	1,2	Muenchen	Muenchen	Muenchen			4596	Muenchen	clinical	human	d	1,2	6,8	Muenchen	Muenchen|Virginia|Manhattan|Yovokome	Muenchen	92092567	0.045454545	330	315	PASS	C2-C3
SRR7298391	8	d	1,2	Muenchen	Muenchen	Muenchen			82	Muenchen	clinical	human	d	1,2	6,8	Muenchen	Muenchen|Virginia|Manhattan|Yovokome	Muenchen	18888484	0.018181818	330	324	PASS	C2-C3
SRR7344635	8	d	1,2	Muenchen	Muenchen	Muenchen			82	Muenchen	clinical	human	d	1,2	6,8	Muenchen	Muenchen|Virginia|Manhattan|Yovokome	Muenchen	18888484	0.018181818	330	324	PASS	C2-C3
SRR7349131	8	d	1,2	Muenchen	Muenchen	Muenchen			82	Muenchen	clinical	human	d	1,2	6,8	Muenchen	Muenchen|Virginia|Manhattan|Yovokome	Muenchen	1725514656	0.03030303	330	320	PASS	C2-C3
SRR7350880	8	d	1,2	Muenchen	Muenchen	Muenchen			83	Muenchen	clinical	human	d	1,2	6,8	Muenchen	Muenchen|Virginia|Manhattan|Yovokome	Muenchen	119922267	0.027272727	330	321	PASS	C2-C3
SRR7351409	8	d	1,2	Muenchen	Muenchen	Muenchen			-	Muenchen	clinical	human	d	1,2	6,8	Muenchen	Muenchen|Virginia|Manhattan|Yovokome	Muenchen	1127678313	0.033333333	330	319	PASS	C2-C3
SRR7358344	8	d	1,2	Muenchen	Muenchen	Muenchen			-	Muenchen	clinical	human	d	1,2	6,8	Muenchen	Muenchen|Virginia|Manhattan|Yovokome	Muenchen	1638330925	0.012121212	330	326	PASS	C2-C3
SRR7368926	8	d	1,2	Muenchen	Muenchen	Muenchen			82	Muenchen	clinical	human	d	1,2	6,8	Muenchen	Muenchen|Virginia|Manhattan|Yovokome	Muenchen	2066433814	0.03030303	330	320	PASS	C2-C3
SRR7402401	8	d	1,2	Muenchen	Muenchen	Muenchen			3211	Muenchen	clinical	human	d	1,2	6,8	Muenchen	Muenchen|Virginia|Manhattan|Yovokome	Muenchen	3138491238	0.03030303	330	320	PASS	C2-C3
SRR7408346	8	d	1,2	Muenchen	Muenchen	Muenchen			83	Muenchen	clinical	human	d	1,2	6,8	Muenchen	Muenchen|Virginia|Manhattan|Yovokome	Muenchen	119922267	0.027272727	330	321	PASS	C2-C3
SRR7410341	8	d	1,2	Muenchen	Muenchen	Muenchen			83	Muenchen	clinical	human	d	1,2	6,8	Muenchen	Muenchen|Virginia|Manhattan|Yovokome	Muenchen	119922267	0.027272727	330	321	PASS	C2-C3
SRR7415006	8	d	1,2	Muenchen	Muenchen	Muenchen			82	Muenchen	clinical	human	d	1,2	6,8	Muenchen	Muenchen|Virginia|Manhattan|Yovokome	Muenchen	3797566840	0.015151515	330	325	PASS	C2-C3
SRR7415128	8	d	1,2	Muenchen	Muenchen	Muenchen			82	Muenchen	clinical	human	d	1,2	6,8	Muenchen	Muenchen|Virginia|Manhattan|Yovokome	Muenchen	3464141490	0.015151515	330	325	PASS	C2-C3
SRR7416111	8	d	1,2	Muenchen	Muenchen	Muenchen			112	Muenchen	clinical	human	d	1,2	6,8	Muenchen	Muenchen|Virginia|Manhattan|Yovokome	Muenchen	4016322471	0.018181818	330	324	PASS	C2-C3
SRR7416149	8	d	1,2	Muenchen	Muenchen	Muenchen			112	Muenchen	clinical	human	d	1,2	6,8	Muenchen	Muenchen|Virginia|Manhattan|Yovokome	Muenchen	4088979679	0.042424242	330	316	PASS	C2-C3
SRR7416183	8	d	1,2	Muenchen	Muenchen	Muenchen			83	Muenchen	clinical	human	d	1,2	6,8	Muenchen	Muenchen|Virginia|Manhattan|Yovokome	Muenchen	119922267	0.027272727	330	321	PASS	C2-C3
SRR7416368	8	d	1,2	Muenchen	Muenchen	Muenchen			112	Muenchen	clinical	human	d	1,2	6,8	Muenchen	Muenchen|Virginia|Manhattan|Yovokome	Muenchen	3488768337	0.027272727	330	321	PASS	C2-C3
SRR7417250	8	d	1,2	Muenchen	Muenchen	Muenchen			83	Muenchen	clinical	human	d	1,2	6,8	Muenchen	Muenchen|Virginia|Manhattan|Yovokome	Muenchen	119922267	0.027272727	330	321	PASS	C2-C3
SRR7417353	8	d	1,2	Muenchen	Muenchen	Muenchen			83	Muenchen	clinical	human	d	1,2	6,8	Muenchen	Muenchen|Virginia|Manhattan|Yovokome	Muenchen	119922267	0.027272727	330	321	PASS	C2-C3
SRR7427001	8	d	1,2	Muenchen	Muenchen	Muenchen			82	Muenchen	clinical	human	d	1,2	6,8	Muenchen	Muenchen|Virginia|Manhattan|Yovokome	Muenchen	1648701371	0.015151515	330	325	PASS	C2-C3
SRR7439032	8	d	1,2	Muenchen	Muenchen	Muenchen			112	Muenchen	environmentalother	animal-swine-sow	d	1,2	6,8	Muenchen	Muenchen|Virginia|Manhattan|Yovokome	Muenchen	893905901	0.015151515	330	325	PASS	C2-C3
SRR7439592	8	d	1,2	Muenchen	Muenchen	Muenchen			-	Muenchen	clinical	human	d	1,2	6,8	Muenchen	Muenchen|Virginia|Manhattan|Yovokome	Muenchen	3464141490	0.015151515	330	325	PASS	C2-C3
SRR7444224	8	d	1,2	Muenchen	Muenchen	Muenchen			5011	Muenchen	clinical	human	d	1,2	6,8	Muenchen	Muenchen|Virginia|Manhattan|Yovokome	Muenchen	898351869	0.048484848	330	314	PASS	C2-C3
SRR7444277	8	d	1,2	Muenchen	Muenchen	Muenchen			82	Muenchen	clinical	human	d	1,2	6,8	Muenchen	Muenchen|Virginia|Manhattan|Yovokome	Muenchen	3464141490	0.015151515	330	325	PASS	C2-C3
SRR7444521	8	d	1,2	Muenchen	Muenchen	Muenchen			83	Muenchen	environmentalother	animal-cattle-steer	d	1,2	6,8	Muenchen	Muenchen|Virginia|Manhattan|Yovokome	Muenchen	119922267	0.027272727	330	321	PASS	C2-C3
SRR7450778	8	d	1,2	Muenchen	Muenchen	Muenchen			83	Muenchen	clinical	human	d	1,2	6,8	Muenchen	Muenchen|Virginia|Manhattan|Yovokome	Muenchen	119922267	0.027272727	330	321	PASS	C2-C3
SRR7450842	8	d	1,2	Muenchen	Muenchen	Muenchen			-	Muenchen	clinical	human	d	1,2	6,8	Muenchen	Muenchen|Virginia|Manhattan|Yovokome	Muenchen	18888484	0.018181818	330	324	PASS	C2-C3
SRR7451132	8	d	1,2	Muenchen	Muenchen	Muenchen			112	Muenchen	clinical	human	d	1,2	6,8	Muenchen	Muenchen|Virginia|Manhattan|Yovokome	Muenchen	3266554077	0.015151515	330	325	PASS	C2-C3
SRR7456835	8	d	1,2	Muenchen	Muenchen	Muenchen			83	Muenchen	clinical	human	d	1,2	6,8	Muenchen	Muenchen|Virginia|Manhattan|Yovokome	Muenchen	119922267	0.027272727	330	321	PASS	C2-C3
SRR7456913	8	d	1,2	Muenchen	Muenchen	Muenchen			82	Muenchen	clinical	human	d	1,2	6,8	Muenchen	Muenchen|Virginia|Manhattan|Yovokome	Muenchen	1820524250	0.024242424	330	322	PASS	C2-C3
SRR7456934	8	d	1,2	Muenchen	Muenchen	Muenchen			83	Muenchen	clinical	human	d	1,2	6,8	Muenchen	Muenchen|Virginia|Manhattan|Yovokome	Muenchen	119922267	0.027272727	330	321	PASS	C2-C3
SRR7457869	8	d	1,2	Muenchen	Muenchen	Muenchen			112	Muenchen	clinical	human	d	1,2	6,8	Muenchen	Muenchen|Virginia|Manhattan|Yovokome	Muenchen	893905901	0.015151515	330	325	PASS	C2-C3
SRR7458532	8	d	1,2	Muenchen	Muenchen	Muenchen			3211	Muenchen	clinical	human	d	1,2	6,8	Muenchen	Muenchen|Virginia|Manhattan|Yovokome	Muenchen	3138491238	0.03030303	330	320	PASS	C2-C3
SRR7458580	8	d	1,2	Muenchen	Muenchen	Muenchen			83	Muenchen	clinical	human	d	1,2	6,8	Muenchen	Muenchen|Virginia|Manhattan|Yovokome	Muenchen	119922267	0.027272727	330	321	PASS	C2-C3
SRR7458632	8	d	1,2	Muenchen	Muenchen	Muenchen			83	Muenchen	clinical	human	d	1,2	6,8	Muenchen	Muenchen|Virginia|Manhattan|Yovokome	Muenchen	119922267	0.027272727	330	321	PASS	C2-C3
SRR7458734	8	d	1,2	Muenchen	Muenchen	Muenchen			82	Muenchen	clinical	human	d	1,2	6,8	Muenchen	Muenchen|Virginia|Manhattan|Yovokome	Muenchen	18888484	0.018181818	330	324	PASS	C2-C3
SRR7458796	8	d	1,2	Muenchen	Muenchen	Muenchen			83	Muenchen	clinical	human	d	1,2	6,8	Muenchen	Muenchen|Virginia|Manhattan|Yovokome	Muenchen	119922267	0.027272727	330	321	PASS	C2-C3
SRR7458806	8	d	1,2	Muenchen	Muenchen	Muenchen			112	Muenchen	clinical	human	d	1,2	6,8	Muenchen	Muenchen|Virginia|Manhattan|Yovokome	Muenchen	4088979679	0.042424242	330	316	PASS	C2-C3
SRR7468985	8	d	1,2	Muenchen	Muenchen	Muenchen			83	Muenchen	clinical	human	d	1,2	6,8	Muenchen	Muenchen|Virginia|Manhattan|Yovokome	Muenchen	119922267	0.027272727	330	321	PASS	C2-C3
SRR7469123	8	d	1,2	Muenchen	Muenchen	Muenchen			83	Muenchen	clinical	human	d	1,2	6,8	Muenchen	Muenchen|Virginia|Manhattan|Yovokome	Muenchen	119922267	0.027272727	330	321	PASS	C2-C3
SRR7474639	8	d	1,2	Muenchen	Muenchen	Muenchen			83	Muenchen	clinical	human	d	1,2	6,8	Muenchen	Muenchen|Virginia|Manhattan|Yovokome	Muenchen	119922267	0.027272727	330	321	PASS	C2-C3
SRR7474657	8	d	1,2	Muenchen	Muenchen	Muenchen			5011	Muenchen	clinical	human	d	1,2	6,8	Muenchen	Muenchen|Virginia|Manhattan|Yovokome	Muenchen	898351869	0.048484848	330	314	PASS	C2-C3
SRR7474872	8	d	1,2	Muenchen	Muenchen	Muenchen			83	Muenchen	clinical	human	d	1,2	6,8	Muenchen	Muenchen|Virginia|Manhattan|Yovokome	Muenchen	119922267	0.027272727	330	321	PASS	C2-C3
SRR7494591	8	d	1,2	Muenchen	Muenchen	Muenchen			83	Muenchen	environmentalother	animal-cattle-heifer	d	1,2	6,8	Muenchen	Muenchen|Virginia|Manhattan|Yovokome	Muenchen	119922267	0.027272727	330	321	PASS	C2-C3
SRR7494595	8	d	1,2	Muenchen	Muenchen	Muenchen			112	Muenchen	environmentalother	animal-swine-sow	d	1,2	6,8	Muenchen	Muenchen|Virginia|Manhattan|Yovokome	Muenchen	973033842	0.018181818	330	324	PASS	C2-C3
SRR7495675	8	d	1,2	Muenchen	Muenchen	Muenchen			82	Muenchen	clinical	human	d	1,2	6,8	Muenchen	Muenchen|Virginia|Manhattan|Yovokome	Muenchen	18888484	0.018181818	330	324	PASS	C2-C3
SRR7501369	8	d	1,2	Muenchen	Muenchen	Muenchen			83	Muenchen	environmentalother	comminuted beef	d	1,2	6,8	Muenchen	Muenchen|Virginia|Manhattan|Yovokome	Muenchen	119922267	0.027272727	330	321	PASS	C2-C3
SRR7503291	8	d	1,2	Muenchen	Muenchen	Muenchen			83	Muenchen	environmentalother	comminuted beef	d	1,2	6,8	Muenchen	Muenchen|Virginia|Manhattan|Yovokome	Muenchen	119922267	0.027272727	330	321	PASS	C2-C3
SRR7506798	8	d	1,2	Muenchen	Muenchen	Muenchen			82	Muenchen	environmentalother	food	d	1,2	6,8	Muenchen	Muenchen|Virginia|Manhattan|Yovokome	Muenchen	18888484	0.018181818	330	324	PASS	C2-C3
SRR7506915	8	d	1,2	Muenchen	Muenchen	Muenchen			82	Muenchen	environmentalother	food	d	1,2	6,8	Muenchen	Muenchen|Virginia|Manhattan|Yovokome	Muenchen	18888484	0.018181818	330	324	PASS	C2-C3
SRR7507006	8	d	1,2	Muenchen	Muenchen	Muenchen			83	Muenchen	environmentalother	food	d	1,2	6,8	Muenchen	Muenchen|Virginia|Manhattan|Yovokome	Muenchen	119922267	0.027272727	330	321	PASS	C2-C3
SRR7508331	8	d	1,2	Muenchen	Muenchen	Muenchen			83	Muenchen	environmentalother	comminuted beef	d	1,2	6,8	Muenchen	Muenchen|Virginia|Manhattan|Yovokome	Muenchen	119922267	0.027272727	330	321	PASS	C2-C3
SRR7511921	8	d	1,2	Muenchen	Muenchen	Muenchen			82	Muenchen	environmentalother	food	d	1,2	6,8	Muenchen	Muenchen|Virginia|Manhattan|Yovokome	Muenchen	18888484	0.018181818	330	324	PASS	C2-C3
SRR7516256	8	d	1,2	Muenchen	Muenchen	Muenchen			3211	Muenchen	environmentalother	food	d	1,2	6,8	Muenchen	Muenchen|Virginia|Manhattan|Yovokome	Muenchen	1734182365	0.066666667	330	308	PASS	C2-C3
SRR7516499	8	d	1,2	Muenchen	Muenchen	Muenchen			82	Muenchen	clinical	human	d	1,2	6,8	Muenchen	Muenchen|Virginia|Manhattan|Yovokome	Muenchen	690010721	0.03030303	330	320	PASS	C2-C3
SRR7523785	8	d	1,2	Muenchen	Muenchen	Muenchen			82	Muenchen	clinical	human	d	1,2	6,8	Muenchen	Muenchen|Virginia|Manhattan|Yovokome	Muenchen	18888484	0.018181818	330	324	PASS	C2-C3
SRR7528144	8	d	1,2	Muenchen	Muenchen	Muenchen			82	Muenchen	clinical	human	d	1,2	6,8	Muenchen	Muenchen|Virginia|Manhattan|Yovokome	Muenchen	1097939919	0.018181818	330	324	PASS	C2-C3
SRR7528265	8	d	1,2	Muenchen	Muenchen	Muenchen			83	Muenchen	environmentalother	animal-swine-sow	d	1,2	6,8	Muenchen	Muenchen|Virginia|Manhattan|Yovokome	Muenchen	119922267	0.027272727	330	321	PASS	C2-C3
SRR7528392	8	d	1,2	Muenchen	Muenchen	Muenchen			112	Muenchen	environmentalother	animal-swine-market swine	d	1,2	6,8	Muenchen	Muenchen|Virginia|Manhattan|Yovokome	Muenchen	53355123	0.042424242	330	316	PASS	C2-C3
SRR7538452	8	d	1,2	Muenchen	Muenchen	Muenchen			83	Muenchen	clinical	human	d	1,2	6,8	Muenchen	Muenchen|Virginia|Manhattan|Yovokome	Muenchen	119922267	0.027272727	330	321	PASS	C2-C3
SRR7542836	8	d	1,2	Muenchen	Muenchen	Muenchen			112	Muenchen	environmentalother	sewage	d	1,2	6,8	Muenchen	Muenchen|Virginia|Manhattan|Yovokome	Muenchen	916821239	0.012121212	330	326	PASS	C2-C3
SRR7542838	8	d	1,2	Muenchen	Muenchen	Muenchen			112	Muenchen	environmentalother	sewage	d	1,2	6,8	Muenchen	Muenchen|Virginia|Manhattan|Yovokome	Muenchen	916821239	0.012121212	330	326	PASS	C2-C3
SRR7624190	8	d	1,2	Muenchen	Muenchen	Muenchen			83	Muenchen	environmentalother	Comminuted Turkey	d	1,2	6,8	Muenchen	Muenchen|Virginia|Manhattan|Yovokome	Muenchen	1651767759	0.027272727	330	321	PASS	C2-C3
SRR7632605	8	d	1,2	Muenchen	Muenchen	Muenchen			83	Muenchen	environmentalother	Product-Raw-Ground, Comminuted or Otherwise Nonintact-Pork	d	1,2	6,8	Muenchen	Muenchen|Virginia|Manhattan|Yovokome	Muenchen	119922267	0.027272727	330	321	PASS	C2-C3
SRR7653306	8	d	1,2	Muenchen	Muenchen	Muenchen			83	Muenchen	environmentalother	ground turkey	d	1,2	6,8	Muenchen	Muenchen|Virginia|Manhattan|Yovokome	Muenchen	3601647004	0.024242424	330	322	PASS	C2-C3
SRR7653317	8	d	1,2	Muenchen	Muenchen	Muenchen			83	Muenchen	environmentalother	ground turkey	d	1,2	6,8	Muenchen	Muenchen|Virginia|Manhattan|Yovokome	Muenchen	3601647004	0.024242424	330	322	PASS	C2-C3
SRR7653321	8	d	1,2	Muenchen	Muenchen	Muenchen			83	Muenchen	environmentalother	Ground Beef	d	1,2	6,8	Muenchen	Muenchen|Virginia|Manhattan|Yovokome	Muenchen	3601647004	0.024242424	330	322	PASS	C2-C3
SRR7653370	8	d	1,2	Muenchen	Muenchen	Muenchen			83	Muenchen	environmentalother	ground turkey	d	1,2	6,8	Muenchen	Muenchen|Virginia|Manhattan|Yovokome	Muenchen	1651767759	0.027272727	330	321	PASS	C2-C3
SRR7653408	8	d	1,2	Muenchen	Muenchen	Muenchen			83	Muenchen	environmentalother	ground turkey	d	1,2	6,8	Muenchen	Muenchen|Virginia|Manhattan|Yovokome	Muenchen	3601647004	0.024242424	330	322	PASS	C2-C3
SRR7653417	8	d	1,2	Muenchen	Muenchen	Muenchen			83	Muenchen	environmentalother	ground turkey	d	1,2	6,8	Muenchen	Muenchen|Virginia|Manhattan|Yovokome	Muenchen	1651767759	0.027272727	330	321	PASS	C2-C3
SRR7657551	8	d	1,2	Muenchen	Muenchen	Muenchen			83	Muenchen	environmentalother	product-raw-intact-beef	d	1,2	6,8	Muenchen	Muenchen|Virginia|Manhattan|Yovokome	Muenchen	119922267	0.027272727	330	321	PASS	C2-C3
SRR7661176	8	d	1,2	Muenchen	Muenchen	Muenchen			83	Muenchen	environmentalother	animal-cattle-dairy cow	d	1,2	6,8	Muenchen	Muenchen|Virginia|Manhattan|Yovokome	Muenchen	119922267	0.027272727	330	321	PASS	C2-C3
SRR7664637	8	d	1,2	Muenchen	Muenchen	Muenchen			83	Muenchen	environmentalother	animal-cattle-steer	d	1,2	6,8	Muenchen	Muenchen|Virginia|Manhattan|Yovokome	Muenchen	119922267	0.027272727	330	321	PASS	C2-C3
SRR7665209	8	d	1,2	Muenchen	Muenchen	Muenchen			83	Muenchen	environmentalother	product-raw-intact-beef	d	1,2	6,8	Muenchen	Muenchen|Virginia|Manhattan|Yovokome	Muenchen	119922267	0.027272727	330	321	PASS	C2-C3
SRR7665227	8	d	1,2	Muenchen	Muenchen	Muenchen			83	Muenchen	environmentalother	product-raw-intact-beef	d	1,2	6,8	Muenchen	Muenchen|Virginia|Manhattan|Yovokome	Muenchen	119922267	0.027272727	330	321	PASS	C2-C3
SRR7691941	8	d	1,2	Muenchen	Muenchen	Muenchen			112	Muenchen	environmentalother	comminuted beef	d	1,2	6,8	Muenchen	Muenchen|Virginia|Manhattan|Yovokome	Muenchen	973033842	0.018181818	330	324	PASS	C2-C3
SRR7691983	8	d	1,2	Muenchen	Muenchen	Muenchen			83	Muenchen	environmentalother	product-raw-intact-beef	d	1,2	6,8	Muenchen	Muenchen|Virginia|Manhattan|Yovokome	Muenchen	119922267	0.027272727	330	321	PASS	C2-C3
SRR7692257	8	d	1,2	Muenchen	Muenchen	Muenchen			83	Muenchen	environmentalother	environmental swab	d	1,2	6,8	Muenchen	Muenchen|Virginia|Manhattan|Yovokome	Muenchen	1651767759	0.027272727	330	321	PASS	C2-C3
SRR7695396	8	d	1,2	Muenchen	Muenchen	Muenchen			83	Muenchen	environmentalother	product-raw-intact-beef	d	1,2	6,8	Muenchen	Muenchen|Virginia|Manhattan|Yovokome	Muenchen	3601647004	0.024242424	330	322	PASS	C2-C3
SRR7715922	8	d	1,2	Muenchen	Muenchen	Muenchen			83	Muenchen	environmentalother	Product-Raw-Intact-Pork	d	1,2	6,8	Muenchen	Muenchen|Virginia|Manhattan|Yovokome	Muenchen	119922267	0.027272727	330	321	PASS	C2-C3
SRR7715923	8	d	1,2	Muenchen	Muenchen	Muenchen			83	Muenchen	environmentalother	comminuted beef	d	1,2	6,8	Muenchen	Muenchen|Virginia|Manhattan|Yovokome	Muenchen	119922267	0.027272727	330	321	PASS	C2-C3
SRR7724241	8	d	1,2	Muenchen	Muenchen	Muenchen			83	Muenchen	environmentalother	comminuted beef	d	1,2	6,8	Muenchen	Muenchen|Virginia|Manhattan|Yovokome	Muenchen	119922267	0.027272727	330	321	PASS	C2-C3
SRR7724378	8	d	1,2	Muenchen	Muenchen	Muenchen			83	Muenchen	environmentalother	comminuted beef	d	1,2	6,8	Muenchen	Muenchen|Virginia|Manhattan|Yovokome	Muenchen	119922267	0.027272727	330	321	PASS	C2-C3
SRR7758374	8	d	1,2	Muenchen	Muenchen	Muenchen			83	Muenchen	environmentalother	chicken carcass	d	1,2	6,8	Muenchen	Muenchen|Virginia|Manhattan|Yovokome	Muenchen	3601647004	0.024242424	330	322	PASS	C2-C3
SRR7758742	8	d	1,2	Muenchen	Muenchen	Muenchen			83	Muenchen	environmentalother	comminuted beef	d	1,2	6,8	Muenchen	Muenchen|Virginia|Manhattan|Yovokome	Muenchen	119922267	0.027272727	330	321	PASS	C2-C3
SRR7770304	8	d	1,2	Muenchen	Muenchen	Muenchen			83	Muenchen	environmentalother	raw intact chicken	d	1,2	6,8	Muenchen	Muenchen|Virginia|Manhattan|Yovokome	Muenchen	1651767759	0.027272727	330	321	PASS	C2-C3
SRR7788877	8	d	1,2	Muenchen	Muenchen	Muenchen			83	Muenchen	environmentalother	animal-cattle-steer	d	1,2	6,8	Muenchen	Muenchen|Virginia|Manhattan|Yovokome	Muenchen	119922267	0.027272727	330	321	PASS	C2-C3
SRR7789071	8	d	1,2	Muenchen	Muenchen	Muenchen			83	Muenchen	environmentalother	comminuted beef	d	1,2	6,8	Muenchen	Muenchen|Virginia|Manhattan|Yovokome	Muenchen	119922267	0.027272727	330	321	PASS	C2-C3
SRR7789910	8	d	1,2	Muenchen	Muenchen	Muenchen			83	Muenchen	environmentalother	product-raw-intact-beef	d	1,2	6,8	Muenchen	Muenchen|Virginia|Manhattan|Yovokome	Muenchen	119922267	0.027272727	330	321	PASS	C2-C3
SRR7815507	8	d	1,2	Muenchen	Muenchen	Muenchen			83	Muenchen	environmentalother	product-raw-intact-beef	d	1,2	6,8	Muenchen	Muenchen|Virginia|Manhattan|Yovokome	Muenchen	119922267	0.027272727	330	321	PASS	C2-C3
SRR7828403	8	d	1,2	Muenchen	Muenchen	Muenchen			112	Muenchen	clinical	human	d	1,2	6,8	Muenchen	Muenchen|Virginia|Manhattan|Yovokome	Muenchen	4088979679	0.042424242	330	316	PASS	C2-C3
SRR7828461	8	d	1,2	Muenchen	Muenchen	Muenchen			1567	Muenchen	clinical	human	d	1,2	6,8	Muenchen	Muenchen|Virginia|Manhattan|Yovokome	Muenchen	133755389	0.051515152	330	313	PASS	C2-C3
SRR7841624	8	d	1,2	Muenchen	Muenchen	Muenchen			83	Muenchen	clinical	human	d	1,2	6,8	Muenchen	Muenchen|Virginia|Manhattan|Yovokome	Muenchen	119922267	0.027272727	330	321	PASS	C2-C3
SRR7842653	8	d	1,2	Muenchen	Muenchen	Muenchen			83	Muenchen	clinical	human	d	1,2	6,8	Muenchen	Muenchen|Virginia|Manhattan|Yovokome	Muenchen	119922267	0.027272727	330	321	PASS	C2-C3
SRR7850642	8	d	1,2	Muenchen	Muenchen	Muenchen			112	Muenchen	clinical	human	d	1,2	6,8	Muenchen	Muenchen|Virginia|Manhattan|Yovokome	Muenchen	4088979679	0.042424242	330	316	PASS	C2-C3
SRR7867152	8	d	1,2	Muenchen	Muenchen	Muenchen			82	Muenchen	clinical	human	d	1,2	6,8	Muenchen	Muenchen|Virginia|Manhattan|Yovokome	Muenchen	18888484	0.018181818	330	324	PASS	C2-C3
SRR7867155	8	d	1,2	Muenchen	Muenchen	Muenchen			83	Muenchen	clinical	human	d	1,2	6,8	Muenchen	Muenchen|Virginia|Manhattan|Yovokome	Muenchen	119922267	0.027272727	330	321	PASS	C2-C3
SRR7876237	8	d	1,2	Muenchen	Muenchen	Muenchen			83	Muenchen	environmentalother	Animal-Turkey-Turkey Carcass Sponge	d	1,2	6,8	Muenchen	Muenchen|Virginia|Manhattan|Yovokome	Muenchen	3601647004	0.024242424	330	322	PASS	C2-C3
SRR7879470	8	d	1,2	Muenchen	Muenchen	Muenchen			112	Muenchen	clinical	human	d	1,2	6,8	Muenchen	Muenchen|Virginia|Manhattan|Yovokome	Muenchen	1127678313	0.033333333	330	319	PASS	C2-C3
SRR7879481	8	d	1,2	Muenchen	Muenchen	Muenchen			83	Muenchen	clinical	human	d	1,2	6,8	Muenchen	Muenchen|Virginia|Manhattan|Yovokome	Muenchen	119922267	0.027272727	330	321	PASS	C2-C3
SRR7890505	8	d	1,2	Muenchen	Muenchen	Muenchen			2881	Muenchen	clinical	human	d	1,2	6,8	Muenchen	Muenchen|Virginia|Manhattan|Yovokome	Muenchen	436062565	0.024242424	330	322	PASS	C2-C3
SRR7890525	8	d	1,2	Muenchen	Muenchen	Muenchen			83	Muenchen	clinical	human	d	1,2	6,8	Muenchen	Muenchen|Virginia|Manhattan|Yovokome	Muenchen	119922267	0.027272727	330	321	PASS	C2-C3
SRR7892324	8	d	1,2	Muenchen	Muenchen	Muenchen			5044	Muenchen	clinical	human	d	1,2	6,8	Muenchen	Muenchen|Virginia|Manhattan|Yovokome	Muenchen	3139598454	0.018181818	330	324	PASS	C2-C3
SRR7895433	8	d	1,2	Muenchen	Muenchen	Muenchen			83	Muenchen	environmentalother	comminuted beef	d	1,2	6,8	Muenchen	Muenchen|Virginia|Manhattan|Yovokome	Muenchen	119922267	0.027272727	330	321	PASS	C2-C3
SRR7907665	8	d	1,2	Muenchen	Muenchen	Muenchen			83	Muenchen	environmentalother	ground turkey	d	1,2	6,8	Muenchen	Muenchen|Virginia|Manhattan|Yovokome	Muenchen	3601647004	0.024242424	330	322	PASS	C2-C3
SRR7907674	8	d	1,2	Muenchen	Muenchen	Muenchen			83	Muenchen	environmentalother	ground turkey	d	1,2	6,8	Muenchen	Muenchen|Virginia|Manhattan|Yovokome	Muenchen	1651767759	0.027272727	330	321	PASS	C2-C3
SRR7907703	8	d	1,2	Muenchen	Muenchen	Muenchen			83	Muenchen	environmentalother	ground turkey	d	1,2	6,8	Muenchen	Muenchen|Virginia|Manhattan|Yovokome	Muenchen	1651767759	0.027272727	330	321	PASS	C2-C3
SRR7907765	8	d	1,2	Muenchen	Muenchen	Muenchen			83	Muenchen	environmentalother	ground turkey	d	1,2	6,8	Muenchen	Muenchen|Virginia|Manhattan|Yovokome	Muenchen	3601647004	0.024242424	330	322	PASS	C2-C3
SRR7907770	8	d	1,2	Muenchen	Muenchen	Muenchen			83	Muenchen	environmentalother	ground turkey	d	1,2	6,8	Muenchen	Muenchen|Virginia|Manhattan|Yovokome	Muenchen	1651767759	0.027272727	330	321	PASS	C2-C3
SRR7908217	8	d	1,2	Muenchen	Muenchen	Muenchen			83	Muenchen	environmentalother	product-raw-intact-beef	d	1,2	6,8	Muenchen	Muenchen|Virginia|Manhattan|Yovokome	Muenchen	119922267	0.027272727	330	321	PASS	C2-C3
SRR7911400	8	d	1,2	Muenchen	Muenchen	Muenchen			83	Muenchen	clinical	human	d	1,2	6,8	Muenchen	Muenchen|Virginia|Manhattan|Yovokome	Muenchen	119922267	0.027272727	330	321	PASS	C2-C3
SRR7911512	8	d	1,2	Muenchen	Muenchen	Muenchen			82	Muenchen	clinical	human	d	1,2	6,8	Muenchen	Muenchen|Virginia|Manhattan|Yovokome	Muenchen	18888484	0.018181818	330	324	PASS	C2-C3
SRR7946216	8	d	1,2	Muenchen	Muenchen	Muenchen			83	Muenchen	environmentalother	Product-Raw-Ground, Comminuted or Otherwise Nonintact-Pork	d	1,2	6,8	Muenchen	Muenchen|Virginia|Manhattan|Yovokome	Muenchen	119922267	0.027272727	330	321	PASS	C2-C3
SRR7949785	8	d	1,2	Muenchen	Muenchen	Muenchen			83	Muenchen	environmentalother	product-raw-intact-beef	d	1,2	6,8	Muenchen	Muenchen|Virginia|Manhattan|Yovokome	Muenchen	119922267	0.027272727	330	321	PASS	C2-C3
SRR7949862	8	d	1,2	Muenchen	Muenchen	Muenchen			83	Muenchen	environmentalother	Product-Raw-Ground, Comminuted or Otherwise Nonintact-Pork	d	1,2	6,8	Muenchen	Muenchen|Virginia|Manhattan|Yovokome	Muenchen	469148355	0.024242424	330	322	PASS	C2-C3
SRR7955966	8	d	1,2	Muenchen	Muenchen	Muenchen			83	Muenchen	environmentalother	animal-swine-sow	d	1,2	6,8	Muenchen	Muenchen|Virginia|Manhattan|Yovokome	Muenchen	1651767759	0.027272727	330	321	PASS	C2-C3
SRR7962216	8	d	1,2	Muenchen	Muenchen	Muenchen			82	Muenchen	clinical	human	d	1,2	6,8	Muenchen	Muenchen|Virginia|Manhattan|Yovokome	Muenchen	18888484	0.018181818	330	324	PASS	C2-C3
SRR7962335	8	d	1,2	Muenchen	Muenchen	Muenchen			83	Muenchen	clinical	human	d	1,2	6,8	Muenchen	Muenchen|Virginia|Manhattan|Yovokome	Muenchen	119922267	0.027272727	330	321	PASS	C2-C3
SRR7965861	8	d	1,2	Muenchen	Muenchen	Muenchen			83	Muenchen	environmentalother	chicken carcass	d	1,2	6,8	Muenchen	Muenchen|Virginia|Manhattan|Yovokome	Muenchen	119922267	0.027272727	330	321	PASS	C2-C3
SRR7965862	8	d	1,2	Muenchen	Muenchen	Muenchen			83	Muenchen	environmentalother	comminuted beef	d	1,2	6,8	Muenchen	Muenchen|Virginia|Manhattan|Yovokome	Muenchen	119922267	0.027272727	330	321	PASS	C2-C3
SRR7974090	8	d	1,2	Muenchen	Muenchen	Muenchen			83	Muenchen	environmentalother	comminuted beef	d	1,2	6,8	Muenchen	Muenchen|Virginia|Manhattan|Yovokome	Muenchen	119922267	0.027272727	330	321	PASS	C2-C3
SRR7985810	8	d	1,2	Muenchen	Muenchen	Muenchen			83	Muenchen	environmentalother	product-raw-intact-beef	d	1,2	6,8	Muenchen	Muenchen|Virginia|Manhattan|Yovokome	Muenchen	119922267	0.027272727	330	321	PASS	C2-C3
SRR7997198	8	d	1,2	Muenchen	Muenchen	Muenchen			5258	Muenchen	clinical	human	d	1,2	6,8	Muenchen	Muenchen|Virginia|Manhattan|Yovokome	Muenchen	3139598454	0.018181818	330	324	PASS	C2-C3
SRR8064313	8	d	1,2	Muenchen	Muenchen	Muenchen			83	Muenchen	environmentalother	Ground Beef	d	1,2	6,8	Muenchen	Muenchen|Virginia|Manhattan|Yovokome	Muenchen	119922267	0.027272727	330	321	PASS	C2-C3
SRR8078660	8	d	1,2	Muenchen	Muenchen	Muenchen			83	Muenchen	environmentalother	comminuted beef	d	1,2	6,8	Muenchen	Muenchen|Virginia|Manhattan|Yovokome	Muenchen	119922267	0.027272727	330	321	PASS	C2-C3
SRR8078663	8	d	1,2	Muenchen	Muenchen	Muenchen			83	Muenchen	environmentalother	comminuted beef	d	1,2	6,8	Muenchen	Muenchen|Virginia|Manhattan|Yovokome	Muenchen	119922267	0.027272727	330	321	PASS	C2-C3
SRR8081020	8	d	1,2	Muenchen	Muenchen	Muenchen			83	Muenchen	environmentalother	Animal-Turkey-Young Turkey	d	1,2	6,8	Muenchen	Muenchen|Virginia|Manhattan|Yovokome	Muenchen	3601647004	0.024242424	330	322	PASS	C2-C3
SRR8081533	8	d	1,2	Muenchen	Muenchen	Muenchen			112	Muenchen	environmentalother	cow	d	1,2	6,8	Muenchen	Muenchen|Virginia|Manhattan|Yovokome	Muenchen	3984965885	0.033333333	330	319	PASS	C2-C3
SRR8098498	8	d	1,2	Muenchen	Muenchen	Muenchen			83	Muenchen	environmentalother	animal-cattle-dairy cow	d	1,2	6,8	Muenchen	Muenchen|Virginia|Manhattan|Yovokome	Muenchen	119922267	0.027272727	330	321	PASS	C2-C3
SRR8110914	8	d	1,2	Muenchen	Muenchen	Muenchen			112	Muenchen	environmentalother	animal-cattle-dairy cow	d	1,2	6,8	Muenchen	Muenchen|Virginia|Manhattan|Yovokome	Muenchen	2245737877	0.015151515	330	325	PASS	C2-C3
SRR8118261	8	d	1,2	Muenchen	Muenchen	Muenchen			82	Muenchen	clinical	human	d	1,2	6,8	Muenchen	Muenchen|Virginia|Manhattan|Yovokome	Muenchen	690010721	0.03030303	330	320	PASS	C2-C3
SRR8131532	8	d	1,2	Muenchen	Muenchen	Muenchen			112	Muenchen	clinical	human	d	1,2	6,8	Muenchen	Muenchen|Virginia|Manhattan|Yovokome	Muenchen	1440819998	0.048484848	330	314	PASS	C2-C3
SRR8142782	8	d	1,2	Muenchen	Muenchen	Muenchen			82	Muenchen	clinical	human	d	1,2	6,8	Muenchen	Muenchen|Virginia|Manhattan|Yovokome	Muenchen	18888484	0.018181818	330	324	PASS	C2-C3
SRR8159461	8	d	1,2	Muenchen	Muenchen	Muenchen			83	Muenchen	environmentalother	comminuted beef	d	1,2	6,8	Muenchen	Muenchen|Virginia|Manhattan|Yovokome	Muenchen	119922267	0.027272727	330	321	PASS	C2-C3
SRR8169729	8	d	1,2	Muenchen	Muenchen	Muenchen			83	Muenchen	environmentalother	comminuted beef	d	1,2	6,8	Muenchen	Muenchen|Virginia|Manhattan|Yovokome	Muenchen	119922267	0.027272727	330	321	PASS	C2-C3
SRR8170320	8	d	1,2	Muenchen	Muenchen	Muenchen			83	Muenchen	environmentalother	animal-cattle-steer	d	1,2	6,8	Muenchen	Muenchen|Virginia|Manhattan|Yovokome	Muenchen	119922267	0.027272727	330	321	PASS	C2-C3
SRR8178105	8	d	1,2	Muenchen	Muenchen	Muenchen			83	Muenchen	environmentalother	Product-Raw-Intact-Pork	d	1,2	6,8	Muenchen	Muenchen|Virginia|Manhattan|Yovokome	Muenchen	119922267	0.027272727	330	321	PASS	C2-C3
SRR8182584	8	d	1,2	Muenchen	Muenchen	Muenchen			112	Muenchen	environmentalother	guacamole	d	1,2	6,8	Muenchen	Muenchen|Virginia|Manhattan|Yovokome	Muenchen	375788657	0.03030303	330	320	PASS	C2-C3
SRR8184159	8	d	1,2	Muenchen	Muenchen	Muenchen			112	Muenchen	environmentalother	guacamole	d	1,2	6,8	Muenchen	Muenchen|Virginia|Manhattan|Yovokome	Muenchen	375788657	0.03030303	330	320	PASS	C2-C3
SRR8184624	8	d	1,2	Muenchen	Muenchen	Muenchen			112	Muenchen	environmentalother	guacamole	d	1,2	6,8	Muenchen	Muenchen|Virginia|Manhattan|Yovokome	Muenchen	375788657	0.03030303	330	320	PASS	C2-C3
SRR8186298	8	d	1,2	Muenchen	Muenchen	Muenchen			112	Muenchen	environmentalother	broccoli	d	1,2	6,8	Muenchen	Muenchen|Virginia|Manhattan|Yovokome	Muenchen	3442017047	0.03030303	330	320	PASS	C2-C3
SRR8201771	8	d	1,2	Muenchen	Muenchen	Muenchen			-	Muenchen	clinical	human	d	1,2	6,8	Muenchen	Muenchen|Virginia|Manhattan|Yovokome	Muenchen	3138491238	0.03030303	330	320	PASS	C2-C3
SRR8201823	8	d	1,2	Muenchen	Muenchen	Muenchen			82	Muenchen	clinical	human	d	1,2	6,8	Muenchen	Muenchen|Virginia|Manhattan|Yovokome	Muenchen	3464141490	0.015151515	330	325	PASS	C2-C3
SRR8206103	8	d	1,2	Muenchen	Muenchen	Muenchen			83	Muenchen	environmentalother	Comminuted Turkey	d	1,2	6,8	Muenchen	Muenchen|Virginia|Manhattan|Yovokome	Muenchen	3601647004	0.024242424	330	322	PASS	C2-C3
SRR8234054	8	d	1,2	Muenchen	Muenchen	Muenchen			83	Muenchen	environmentalother	animal-swine-market swine	d	1,2	6,8	Muenchen	Muenchen|Virginia|Manhattan|Yovokome	Muenchen	1651767759	0.027272727	330	321	PASS	C2-C3
SRR8236507	8	d	1,2	Muenchen	Muenchen	Muenchen			83	Muenchen	environmentalother	comminuted beef	d	1,2	6,8	Muenchen	Muenchen|Virginia|Manhattan|Yovokome	Muenchen	119922267	0.027272727	330	321	PASS	C2-C3
SRR8248623	8	d	1,2	Muenchen	Muenchen	Muenchen			112	Muenchen	environmentalother	dried cheese	d	1,2	6,8	Muenchen	Muenchen|Virginia|Manhattan|Yovokome	Muenchen	1929030579	0.015151515	330	325	PASS	C2-C3
SRR8249905	8	d	1,2	Muenchen	Muenchen	Muenchen			5044	Muenchen	clinical	human	d	1,2	6,8	Muenchen	Muenchen|Virginia|Manhattan|Yovokome	Muenchen	3139598454	0.018181818	330	324	PASS	C2-C3
SRR8252796	8	d	1,2	Muenchen	Muenchen	Muenchen			3796	Muenchen	environmentalother	animal-cattle-beef cow	d	1,2	6,8	Muenchen	Muenchen|Virginia|Manhattan|Yovokome	Muenchen	20478408	0.033333333	330	319	PASS	C2-C3
SRR8256253	8	d	1,2	Muenchen	Muenchen	Muenchen			83	Muenchen	environmentalother	Product-Raw-Ground, Comminuted or Otherwise Nonintact-Pork	d	1,2	6,8	Muenchen	Muenchen|Virginia|Manhattan|Yovokome	Muenchen	119922267	0.027272727	330	321	PASS	C2-C3
SRR8263120	8	d	1,2	Muenchen	Muenchen	Muenchen			83	Muenchen	environmentalother	animal-swine-sow	d	1,2	6,8	Muenchen	Muenchen|Virginia|Manhattan|Yovokome	Muenchen	119922267	0.027272727	330	321	PASS	C2-C3
SRR8263735	8	d	1,2	Muenchen	Muenchen	Muenchen			83	Muenchen	environmentalother	animal-swine-market swine	d	1,2	6,8	Muenchen	Muenchen|Virginia|Manhattan|Yovokome	Muenchen	119922267	0.027272727	330	321	PASS	C2-C3
SRR8263934	8	d	1,2	Muenchen	Muenchen	Muenchen			83	Muenchen	environmentalother	comminuted beef	d	1,2	6,8	Muenchen	Muenchen|Virginia|Manhattan|Yovokome	Muenchen	119922267	0.027272727	330	321	PASS	C2-C3
SRR8272655	8	d	1,2	Muenchen	Muenchen	Muenchen			82	Muenchen	environmentalother	other	d	1,2	6,8	Muenchen	Muenchen|Virginia|Manhattan|Yovokome	Muenchen	3464141490	0.015151515	330	325	PASS	C2-C3
SRR8280246	8	d	1,2	Muenchen	Muenchen	Muenchen			83	Muenchen	environmentalother	pooled tissue (Bos taurus)	d	1,2	6,8	Muenchen	Muenchen|Virginia|Manhattan|Yovokome	Muenchen	119922267	0.027272727	330	321	PASS	C2-C3
SRR8281253	8	d	1,2	Muenchen	Muenchen	Muenchen			82	Muenchen	clinical	human	d	1,2	6,8	Muenchen	Muenchen|Virginia|Manhattan|Yovokome	Muenchen	18888484	0.018181818	330	324	PASS	C2-C3
SRR8281282	8	d	1,2	Muenchen	Muenchen	Muenchen			82	Muenchen	environmentalother	other	d	1,2	6,8	Muenchen	Muenchen|Virginia|Manhattan|Yovokome	Muenchen	3464141490	0.015151515	330	325	PASS	C2-C3
SRR8283312	8	d	1,2	Muenchen	Muenchen	Muenchen			112	Muenchen	clinical	human	d	1,2	6,8	Muenchen	Muenchen|Virginia|Manhattan|Yovokome	Muenchen	1127678313	0.033333333	330	319	PASS	C2-C3
SRR8292191	8	d	1,2	Muenchen	Muenchen	Muenchen			112	Muenchen	clinical	human	d	1,2	6,8	Muenchen	Muenchen|Virginia|Manhattan|Yovokome	Muenchen	1127678313	0.033333333	330	319	PASS	C2-C3
SRR8300722	8	d	1,2	Muenchen	Muenchen	Muenchen			83	Muenchen	environmentalother	environmental (Meleagris gallopavo)	d	1,2	6,8	Muenchen	Muenchen|Virginia|Manhattan|Yovokome	Muenchen	1651767759	0.027272727	330	321	PASS	C2-C3
SRR8310835	8	d	1,2	Muenchen	Muenchen	Muenchen			83	Muenchen	environmentalother	comminuted beef	d	1,2	6,8	Muenchen	Muenchen|Virginia|Manhattan|Yovokome	Muenchen	119922267	0.027272727	330	321	PASS	C2-C3
SRR8325498	8	d	1,2	Muenchen	Muenchen	Muenchen			5345	Muenchen	clinical	human	d	1,2	6,8	Muenchen	Muenchen|Virginia|Manhattan|Yovokome	Muenchen	3464141490	0.015151515	330	325	PASS	C2-C3
SRR8334003	8	d	1,2	Muenchen	Muenchen	Muenchen			83	Muenchen	environmentalother	Product-Raw-Ground, Comminuted or Otherwise Nonintact-Pork	d	1,2	6,8	Muenchen	Muenchen|Virginia|Manhattan|Yovokome	Muenchen	119922267	0.027272727	330	321	PASS	C2-C3
SRR8364695	8	d	1,2	Muenchen	Muenchen	Muenchen			112	Muenchen	environmentalother	animal-cattle-heifer	d	1,2	6,8	Muenchen	Muenchen|Virginia|Manhattan|Yovokome	Muenchen	2245737877	0.015151515	330	325	PASS	C2-C3
SRR8395202	8	d	1,2	Muenchen	Muenchen	Muenchen			83	Muenchen	environmentalother	Product-Raw-Intact-Pork	d	1,2	6,8	Muenchen	Muenchen|Virginia|Manhattan|Yovokome	Muenchen	3601647004	0.024242424	330	322	PASS	C2-C3
SRR8395216	8	d	1,2	Muenchen	Muenchen	Muenchen			83	Muenchen	environmentalother	product-raw-intact-beef	d	1,2	6,8	Muenchen	Muenchen|Virginia|Manhattan|Yovokome	Muenchen	119922267	0.027272727	330	321	PASS	C2-C3
SRR8426812	8	d	1,2	Muenchen	Muenchen	Muenchen			82	Muenchen	clinical	human	d	1,2	6,8	Muenchen	Muenchen|Virginia|Manhattan|Yovokome	Muenchen	18888484	0.018181818	330	324	PASS	C2-C3
SRR8445064	8	d	1,2	Muenchen	Muenchen	Muenchen			112	Muenchen	clinical	human	d	1,2	6,8	Muenchen	Muenchen|Virginia|Manhattan|Yovokome	Muenchen	1440819998	0.048484848	330	314	PASS	C2-C3
SRR8456437	8	d	1,2	Muenchen	Muenchen	Muenchen			83	Muenchen	environmentalother	comminuted beef	d	1,2	6,8	Muenchen	Muenchen|Virginia|Manhattan|Yovokome	Muenchen	119922267	0.027272727	330	321	PASS	C2-C3
SRR8485115	8	d	1,2	Muenchen	Muenchen	Muenchen			82	Muenchen	clinical	human	d	1,2	6,8	Muenchen	Muenchen|Virginia|Manhattan|Yovokome	Muenchen	18888484	0.018181818	330	324	PASS	C2-C3
SRR8489727	8	d	1,2	Muenchen	Muenchen	Muenchen			83	Muenchen	environmentalother	comminuted beef	d	1,2	6,8	Muenchen	Muenchen|Virginia|Manhattan|Yovokome	Muenchen	119922267	0.027272727	330	321	PASS	C2-C3
SRR8490641	8	d	1,2	Muenchen	Muenchen	Muenchen			82	Muenchen	clinical	human	d	1,2	6,8	Muenchen	Muenchen|Virginia|Manhattan|Yovokome	Muenchen	18888484	0.018181818	330	324	PASS	C2-C3
SRR8490804	8	d	1,2	Muenchen	Muenchen	Muenchen			82	Muenchen	environmentalother	other	d	1,2	6,8	Muenchen	Muenchen|Virginia|Manhattan|Yovokome	Muenchen	3464141490	0.015151515	330	325	PASS	C2-C3
SRR8490845	8	d	1,2	Muenchen	Muenchen	Muenchen			1567	Muenchen	clinical	human	d	1,2	6,8	Muenchen	Muenchen|Virginia|Manhattan|Yovokome	Muenchen	133755389	0.051515152	330	313	PASS	C2-C3
SRR8495314	8	d	1,2	Muenchen	Muenchen	Muenchen			83	Muenchen	environmentalother	Comminuted Turkey	d	1,2	6,8	Muenchen	Muenchen|Virginia|Manhattan|Yovokome	Muenchen	3601647004	0.024242424	330	322	PASS	C2-C3
SRR8499284	8	d	1,2	Muenchen	Muenchen	Muenchen			83	Muenchen	clinical	human	d	1,2	6,8	Muenchen	Muenchen|Virginia|Manhattan|Yovokome	Muenchen	119922267	0.027272727	330	321	PASS	C2-C3
SRR8522979	8	d	1,2	Muenchen	Muenchen	Muenchen			112	Muenchen	environmentalother	RTE Product	d	1,2	6,8	Muenchen	Muenchen|Virginia|Manhattan|Yovokome	Muenchen	387145227	0.033333333	330	319	PASS	C2-C3
SRR8524464	8	d	1,2	Muenchen	Muenchen	Muenchen			112	Muenchen	clinical	human	d	1,2	6,8	Muenchen	Muenchen|Virginia|Manhattan|Yovokome	Muenchen	1638330925	0.012121212	330	326	PASS	C2-C3
SRR8524593	8	d	1,2	Muenchen	Muenchen	Muenchen			82	Muenchen	clinical	human	d	1,2	6,8	Muenchen	Muenchen|Virginia|Manhattan|Yovokome	Muenchen	18888484	0.018181818	330	324	PASS	C2-C3
SRR8526002	8	d	1,2	Muenchen	Muenchen	Muenchen			83	Muenchen	clinical	human	d	1,2	6,8	Muenchen	Muenchen|Virginia|Manhattan|Yovokome	Muenchen	119922267	0.027272727	330	321	PASS	C2-C3
SRR8526924	8	d	1,2	Muenchen	Muenchen	Muenchen			112	Muenchen	environmentalother	sewage	d	1,2	6,8	Muenchen	Muenchen|Virginia|Manhattan|Yovokome	Muenchen	916821239	0.012121212	330	326	PASS	C2-C3
SRR8528666	8	d	1,2	Muenchen	Muenchen	Muenchen			112	Muenchen	clinical	human	d	1,2	6,8	Muenchen	Muenchen|Virginia|Manhattan|Yovokome	Muenchen	3488768337	0.027272727	330	321	PASS	C2-C3
SRR8528794	8	d	1,2	Muenchen	Muenchen	Muenchen			83	Muenchen	clinical	human	d	1,2	6,8	Muenchen	Muenchen|Virginia|Manhattan|Yovokome	Muenchen	119922267	0.027272727	330	321	PASS	C2-C3
SRR8529224	8	d	1,2	Muenchen	Muenchen	Muenchen			83	Muenchen	environmentalother	Comminuted Turkey	d	1,2	6,8	Muenchen	Muenchen|Virginia|Manhattan|Yovokome	Muenchen	3601647004	0.024242424	330	322	PASS	C2-C3
SRR8544169	8	d	1,2	Muenchen	Muenchen	Muenchen			83	Muenchen	environmentalother	feces (Panthera leo Panthera tigris)	d	1,2	6,8	Muenchen	Muenchen|Virginia|Manhattan|Yovokome	Muenchen	1651767759	0.027272727	330	321	PASS	C2-C3
SRR8548662	8	d	1,2	Muenchen	Muenchen	Muenchen			83	Muenchen	clinical	human	d	1,2	6,8	Muenchen	Muenchen|Virginia|Manhattan|Yovokome	Muenchen	119922267	0.027272727	330	321	PASS	C2-C3
SRR8548704	8	d	1,2	Muenchen	Muenchen	Muenchen			112	Muenchen	clinical	human	d	1,2	6,8	Muenchen	Muenchen|Virginia|Manhattan|Yovokome	Muenchen	3488768337	0.027272727	330	321	PASS	C2-C3
SRR8554034	8	d	1,2	Muenchen	Muenchen	Muenchen			83	Muenchen	clinical	human	d	1,2	6,8	Muenchen	Muenchen|Virginia|Manhattan|Yovokome	Muenchen	119922267	0.027272727	330	321	PASS	C2-C3
SRR8556358	8	d	1,2	Muenchen	Muenchen	Muenchen			83	Muenchen	environmentalother	Comminuted Turkey	d	1,2	6,8	Muenchen	Muenchen|Virginia|Manhattan|Yovokome	Muenchen	3601647004	0.024242424	330	322	PASS	C2-C3
SRR8559101	8	d	1,2	Muenchen	Muenchen	Muenchen			112	Muenchen	environmentalother	Product-Eggs-With < 2% added ingredients other than salt or sugar-Whole	d	1,2	6,8	Muenchen	Muenchen|Virginia|Manhattan|Yovokome	Muenchen	387145227	0.033333333	330	319	PASS	C2-C3
SRR8559132	8	d	1,2	Muenchen	Muenchen	Muenchen			112	Muenchen	environmentalother	product-raw-intact-beef	d	1,2	6,8	Muenchen	Muenchen|Virginia|Manhattan|Yovokome	Muenchen	387145227	0.033333333	330	319	PASS	C2-C3
SRR8568498	8	d	1,2	Muenchen	Muenchen	Muenchen			83	Muenchen	clinical	human	d	1,2	6,8	Muenchen	Muenchen|Virginia|Manhattan|Yovokome	Muenchen	119922267	0.027272727	330	321	PASS	C2-C3
SRR8570200	8	d	1,2	Muenchen	Muenchen	Muenchen			83	Muenchen	environmentalother	Comminuted Turkey	d	1,2	6,8	Muenchen	Muenchen|Virginia|Manhattan|Yovokome	Muenchen	1651767759	0.027272727	330	321	PASS	C2-C3
SRR8585006	8	d	1,2	Muenchen	Muenchen	Muenchen			83	Muenchen	clinical	human	d	1,2	6,8	Muenchen	Muenchen|Virginia|Manhattan|Yovokome	Muenchen	119922267	0.027272727	330	321	PASS	C2-C3
SRR8592460	8	d	1,2	Muenchen	Muenchen	Muenchen			112	Muenchen	environmentalother	Comminuted Turkey	d	1,2	6,8	Muenchen	Muenchen|Virginia|Manhattan|Yovokome	Muenchen	387145227	0.033333333	330	319	PASS	C2-C3
SRR8606667	8	d	1,2	Muenchen	Muenchen	Muenchen			112	Muenchen	environmentalother	animal-swine-market swine	d	1,2	6,8	Muenchen	Muenchen|Virginia|Manhattan|Yovokome	Muenchen	610165301	0.027272727	330	321	PASS	C2-C3
SRR8638190	8	d	1,2	Muenchen	Muenchen	Muenchen			3211	Muenchen	environmentalother	food	d	1,2	6,8	Muenchen	Muenchen|Virginia|Manhattan|Yovokome	Muenchen	1734182365	0.066666667	330	308	PASS	C2-C3
SRR8638906	8	d	1,2	Muenchen	Muenchen	Muenchen			83	Muenchen	clinical	human	d	1,2	6,8	Muenchen	Muenchen|Virginia|Manhattan|Yovokome	Muenchen	119922267	0.027272727	330	321	PASS	C2-C3
SRR8648348	8	d	1,2	Muenchen	Muenchen	Muenchen			83	Muenchen	clinical	human	d	1,2	6,8	Muenchen	Muenchen|Virginia|Manhattan|Yovokome	Muenchen	119922267	0.027272727	330	321	PASS	C2-C3
SRR8649981	8	d	1,2	Muenchen	Muenchen	Muenchen			83	Muenchen	environmentalother	Animal-Turkey-Young Turkey	d	1,2	6,8	Muenchen	Muenchen|Virginia|Manhattan|Yovokome	Muenchen	3601647004	0.024242424	330	322	PASS	C2-C3
SRR8674568	8	d	1,2	Muenchen	Muenchen	Muenchen			82	Muenchen	clinical	human	d	1,2	6,8	Muenchen	Muenchen|Virginia|Manhattan|Yovokome	Muenchen	18888484	0.018181818	330	324	PASS	C2-C3
SRR8691670	8	d	1,2	Muenchen	Muenchen	Muenchen			83	Muenchen	clinical	human	d	1,2	6,8	Muenchen	Muenchen|Virginia|Manhattan|Yovokome	Muenchen	119922267	0.027272727	330	321	PASS	C2-C3
SRR8695694	8	d	1,2	Muenchen	Muenchen	Muenchen			83	Muenchen	environmentalother	Product-Raw-Ground, Comminuted or Otherwise Nonintact-Pork	d	1,2	6,8	Muenchen	Muenchen|Virginia|Manhattan|Yovokome	Muenchen	1651767759	0.027272727	330	321	PASS	C2-C3
SRR8698076	8	d	1,2	Muenchen	Muenchen	Muenchen			83	Muenchen	clinical	human	d	1,2	6,8	Muenchen	Muenchen|Virginia|Manhattan|Yovokome	Muenchen	119922267	0.027272727	330	321	PASS	C2-C3
SRR8698399	8	d	1,2	Muenchen	Muenchen	Muenchen			112	Muenchen	clinical	human	d	1,2	6,8	Muenchen	Muenchen|Virginia|Manhattan|Yovokome	Muenchen	831322355	0.03030303	330	320	PASS	C2-C3
SRR8704638	8	d	1,2	Muenchen	Muenchen	Muenchen			5919	Muenchen	clinical	human	d	1,2	6,8	Muenchen	Muenchen|Virginia|Manhattan|Yovokome	Muenchen	779909448	0.021212121	330	323	PASS	C2-C3
SRR8704743	8	d	1,2	Muenchen	Muenchen	Muenchen			82	Muenchen	clinical	human	d	1,2	6,8	Muenchen	Muenchen|Virginia|Manhattan|Yovokome	Muenchen	18888484	0.018181818	330	324	PASS	C2-C3
SRR8706012	8	d	1,2	Muenchen	Muenchen	Muenchen			82	Muenchen	clinical	human	d	1,2	6,8	Muenchen	Muenchen|Virginia|Manhattan|Yovokome	Muenchen	18888484	0.018181818	330	324	PASS	C2-C3
SRR8707485	8	d	1,2	Muenchen	Muenchen	Muenchen			83	Muenchen	environmentalother	Comminuted Turkey	d	1,2	6,8	Muenchen	Muenchen|Virginia|Manhattan|Yovokome	Muenchen	1651767759	0.027272727	330	321	PASS	C2-C3
SRR8707588	8	d	1,2	Muenchen	Muenchen	Muenchen			112	Muenchen	environmentalother	animal-cattle-steer	d	1,2	6,8	Muenchen	Muenchen|Virginia|Manhattan|Yovokome	Muenchen	973033842	0.018181818	330	324	PASS	C2-C3
SRR8711853	8	d	1,2	Muenchen	Muenchen	Muenchen			82	Muenchen	clinical	human	d	1,2	6,8	Muenchen	Muenchen|Virginia|Manhattan|Yovokome	Muenchen	18888484	0.018181818	330	324	PASS	C2-C3
SRR8717110	8	d	1,2	Muenchen	Muenchen	Muenchen			82	Muenchen	clinical	human	d	1,2	6,8	Muenchen	Muenchen|Virginia|Manhattan|Yovokome	Muenchen	18888484	0.018181818	330	324	PASS	C2-C3
SRR8717189	8	d	1,2	Muenchen	Muenchen	Muenchen			82	Muenchen	clinical	human	d	1,2	6,8	Muenchen	Muenchen|Virginia|Manhattan|Yovokome	Muenchen	18888484	0.018181818	330	324	PASS	C2-C3
SRR8723087	8	d	1,2	Muenchen	Muenchen	Muenchen			83	Muenchen	environmentalother	comminuted beef	d	1,2	6,8	Muenchen	Muenchen|Virginia|Manhattan|Yovokome	Muenchen	119922267	0.027272727	330	321	PASS	C2-C3
SRR8723103	8	d	1,2	Muenchen	Muenchen	Muenchen			83	Muenchen	environmentalother	animal-cattle-dairy cow	d	1,2	6,8	Muenchen	Muenchen|Virginia|Manhattan|Yovokome	Muenchen	119922267	0.027272727	330	321	PASS	C2-C3
SRR8723144	8	d	1,2	Muenchen	Muenchen	Muenchen			112	Muenchen	environmentalother	Product-Raw-Ground, Comminuted or Otherwise Nonintact-Pork	d	1,2	6,8	Muenchen	Muenchen|Virginia|Manhattan|Yovokome	Muenchen	53355123	0.042424242	330	316	PASS	C2-C3
SRR8724965	8	d	1,2	Muenchen	Muenchen	Muenchen			83	Muenchen	clinical	human	d	1,2	6,8	Muenchen	Muenchen|Virginia|Manhattan|Yovokome	Muenchen	3601647004	0.024242424	330	322	PASS	C2-C3
SRR8730992	8	d	1,2	Muenchen	Muenchen	Muenchen			112	Muenchen	clinical	human	d	1,2	6,8	Muenchen	Muenchen|Virginia|Manhattan|Yovokome	Muenchen	2581343503	0.012121212	330	326	PASS	C2-C3
SRR8734860	8	d	1,2	Muenchen	Muenchen	Muenchen			112	Muenchen	environmentalother	Product-Raw-Ground, Comminuted or Otherwise Nonintact-Pork	d	1,2	6,8	Muenchen	Muenchen|Virginia|Manhattan|Yovokome	Muenchen	973033842	0.018181818	330	324	PASS	C2-C3
SRR8738333	8	d	1,2	Muenchen	Muenchen	Muenchen			82	Muenchen	clinical	human	d	1,2	6,8	Muenchen	Muenchen|Virginia|Manhattan|Yovokome	Muenchen	3797566840	0.015151515	330	325	PASS	C2-C3
SRR8751448	8	d	1,2	Muenchen	Muenchen	Muenchen			83	Muenchen	environmentalother	comminuted beef	d	1,2	6,8	Muenchen	Muenchen|Virginia|Manhattan|Yovokome	Muenchen	119922267	0.027272727	330	321	PASS	C2-C3
SRR8751449	8	d	1,2	Muenchen	Muenchen	Muenchen			83	Muenchen	environmentalother	comminuted beef	d	1,2	6,8	Muenchen	Muenchen|Virginia|Manhattan|Yovokome	Muenchen	119922267	0.027272727	330	321	PASS	C2-C3
SRR8767165	8	d	1,2	Muenchen	Muenchen	Muenchen			83	Muenchen	environmentalother	animal-cattle-beef cow	d	1,2	6,8	Muenchen	Muenchen|Virginia|Manhattan|Yovokome	Muenchen	119922267	0.027272727	330	321	PASS	C2-C3
SRR8772235	8	d	1,2	Muenchen	Muenchen	Muenchen			82	Muenchen	clinical	human	d	1,2	6,8	Muenchen	Muenchen|Virginia|Manhattan|Yovokome	Muenchen	18888484	0.018181818	330	324	PASS	C2-C3
SRR8781639	8	d	1,2	Muenchen	Muenchen	Muenchen			112	Muenchen	environmentalother	sewage	d	1,2	6,8	Muenchen	Muenchen|Virginia|Manhattan|Yovokome	Muenchen	750306322	0.015151515	330	325	PASS	C2-C3
SRR8781859	8	d	1,2	Muenchen	Muenchen	Muenchen			83	Muenchen	environmentalother	sewage	d	1,2	6,8	Muenchen	Muenchen|Virginia|Manhattan|Yovokome	Muenchen	119922267	0.027272727	330	321	PASS	C2-C3
SRR8781969	8	d	1,2	Muenchen	Muenchen	Muenchen			83	Muenchen	environmentalother	sewage	d	1,2	6,8	Muenchen	Muenchen|Virginia|Manhattan|Yovokome	Muenchen	119922267	0.027272727	330	321	PASS	C2-C3
SRR8783681	8	d	1,2	Muenchen	Muenchen	Muenchen			5972	Muenchen	environmentalother	Product-Raw-Ground, Comminuted or Otherwise Nonintact-Pork	d	1,2	6,8	Muenchen	Muenchen|Virginia|Manhattan|Yovokome	Muenchen	119922267	0.027272727	330	321	PASS	C2-C3
SRR8794524	8	d	1,2	Muenchen	Muenchen	Muenchen			112	Muenchen	environmentalother	animal-cattle-dairy cow	d	1,2	6,8	Muenchen	Muenchen|Virginia|Manhattan|Yovokome	Muenchen	1440819998	0.048484848	330	314	PASS	C2-C3
SRR8794998	8	d	1,2	Muenchen	Muenchen	Muenchen			83	Muenchen	environmentalother	animal-swine-market swine	d	1,2	6,8	Muenchen	Muenchen|Virginia|Manhattan|Yovokome	Muenchen	1651767759	0.027272727	330	321	PASS	C2-C3
SRR8795006	8	d	1,2	Muenchen	Muenchen	Muenchen			83	Muenchen	environmentalother	comminuted beef	d	1,2	6,8	Muenchen	Muenchen|Virginia|Manhattan|Yovokome	Muenchen	119922267	0.027272727	330	321	PASS	C2-C3
SRR8795508	8	d	1,2	Muenchen	Muenchen	Muenchen			83	Muenchen	environmentalother	animal-swine-sow	d	1,2	6,8	Muenchen	Muenchen|Virginia|Manhattan|Yovokome	Muenchen	119922267	0.027272727	330	321	PASS	C2-C3
SRR8795516	8	d	1,2	Muenchen	Muenchen	Muenchen			83	Muenchen	environmentalother	comminuted beef	d	1,2	6,8	Muenchen	Muenchen|Virginia|Manhattan|Yovokome	Muenchen	119922267	0.027272727	330	321	PASS	C2-C3
SRR8795521	8	d	1,2	Muenchen	Muenchen	Muenchen			83	Muenchen	environmentalother	animal-cattle-beef cow	d	1,2	6,8	Muenchen	Muenchen|Virginia|Manhattan|Yovokome	Muenchen	119922267	0.027272727	330	321	PASS	C2-C3
SRR8795565	8	d	1,2	Muenchen	Muenchen	Muenchen			83	Muenchen	environmentalother	comminuted chicken	d	1,2	6,8	Muenchen	Muenchen|Virginia|Manhattan|Yovokome	Muenchen	1651767759	0.027272727	330	321	PASS	C2-C3
SRR8820119	8	d	1,2	Muenchen	Muenchen	Muenchen			83	Muenchen	clinical	human	d	1,2	6,8	Muenchen	Muenchen|Virginia|Manhattan|Yovokome	Muenchen	119922267	0.027272727	330	321	PASS	C2-C3
SRR8839681	8	d	1,2	Muenchen	Muenchen	Muenchen			112	Muenchen	environmentalother	Product-Raw-Ground, Comminuted or Otherwise Nonintact-Pork	d	1,2	6,8	Muenchen	Muenchen|Virginia|Manhattan|Yovokome	Muenchen	4053428687	0.03030303	330	320	PASS	C2-C3
SRR8861556	8	d	1,2	Muenchen	Muenchen	Muenchen			83	Muenchen	environmentalother	sewage	d	1,2	6,8	Muenchen	Muenchen|Virginia|Manhattan|Yovokome	Muenchen	119922267	0.027272727	330	321	PASS	C2-C3
SRR8861560	8	d	1,2	Muenchen	Muenchen	Muenchen			83	Muenchen	environmentalother	sewage	d	1,2	6,8	Muenchen	Muenchen|Virginia|Manhattan|Yovokome	Muenchen	119922267	0.027272727	330	321	PASS	C2-C3
SRR8864209	8	d	1,2	Muenchen	Muenchen	Muenchen			83	Muenchen	environmentalother	Product-Raw-Ground, Comminuted or Otherwise Nonintact-Pork	d	1,2	6,8	Muenchen	Muenchen|Virginia|Manhattan|Yovokome	Muenchen	119922267	0.027272727	330	321	PASS	C2-C3
SRR8865080	8	d	1,2	Muenchen	Muenchen	Muenchen			83	Muenchen	environmentalother	animal-cattle-steer	d	1,2	6,8	Muenchen	Muenchen|Virginia|Manhattan|Yovokome	Muenchen	119922267	0.027272727	330	321	PASS	C2-C3
SRR8875066	8	d	1,2	Muenchen	Muenchen	Muenchen			83	Muenchen	environmentalother	ground turkey	d	1,2	6,8	Muenchen	Muenchen|Virginia|Manhattan|Yovokome	Muenchen	1651767759	0.027272727	330	321	PASS	C2-C3
SRR8926839	8	d	1,2	Muenchen	Muenchen	Muenchen			83	Muenchen	environmentalother	product-raw-intact-beef	d	1,2	6,8	Muenchen	Muenchen|Virginia|Manhattan|Yovokome	Muenchen	119922267	0.027272727	330	321	PASS	C2-C3
SRR8946609	8	d	1,2	Muenchen	Muenchen	Muenchen			82	Muenchen	clinical	human	d	1,2	6,8	Muenchen	Muenchen|Virginia|Manhattan|Yovokome	Muenchen	18888484	0.018181818	330	324	PASS	C2-C3
SRR8950548	8	d	1,2	Muenchen	Muenchen	Muenchen			112	Muenchen	environmentalother	animal-swine-market swine	d	1,2	6,8	Muenchen	Muenchen|Virginia|Manhattan|Yovokome	Muenchen	53355123	0.042424242	330	316	PASS	C2-C3
SRR8957011	8	d	1,2	Muenchen	Muenchen	Muenchen			112	Muenchen	environmentalother	Product-Raw-Ground, Comminuted or Otherwise Nonintact-Pork	d	1,2	6,8	Muenchen	Muenchen|Virginia|Manhattan|Yovokome	Muenchen	2245737877	0.015151515	330	325	PASS	C2-C3
SRR8979726	8	d	1,2	Muenchen	Muenchen	Muenchen			83	Muenchen	environmentalother	animal-swine-sow	d	1,2	6,8	Muenchen	Muenchen|Virginia|Manhattan|Yovokome	Muenchen	1651767759	0.027272727	330	321	PASS	C2-C3
SRR8992296	8	d	1,2	Muenchen	Muenchen	Muenchen			83	Muenchen	environmentalother	sewage	d	1,2	6,8	Muenchen	Muenchen|Virginia|Manhattan|Yovokome	Muenchen	119922267	0.027272727	330	321	PASS	C2-C3
SRR8992298	8	d	1,2	Muenchen	Muenchen	Muenchen			83	Muenchen	environmentalother	sewage	d	1,2	6,8	Muenchen	Muenchen|Virginia|Manhattan|Yovokome	Muenchen	119922267	0.027272727	330	321	PASS	C2-C3
SRR8992442	8	d	1,2	Muenchen	Muenchen	Muenchen			83	Muenchen	environmentalother	sewage	d	1,2	6,8	Muenchen	Muenchen|Virginia|Manhattan|Yovokome	Muenchen	119922267	0.027272727	330	321	PASS	C2-C3
SRR8997916	8	d	1,2	Muenchen	Muenchen	Muenchen			82	Muenchen	clinical	human	d	1,2	6,8	Muenchen	Muenchen|Virginia|Manhattan|Yovokome	Muenchen	18888484	0.018181818	330	324	PASS	C2-C3
SRR8997934	8	d	1,2	Muenchen	Muenchen	Muenchen			112	Muenchen	clinical	human	d	1,2	6,8	Muenchen	Muenchen|Virginia|Manhattan|Yovokome	Muenchen	2768792341	0.027272727	330	321	PASS	C2-C3
SRR9049109	8	d	1,2	Muenchen	Muenchen	Muenchen			112	Muenchen	environmentalother	animal-swine-market swine	d	1,2	6,8	Muenchen	Muenchen|Virginia|Manhattan|Yovokome	Muenchen	610165301	0.027272727	330	321	PASS	C2-C3
SRR9054601	8	d	1,2	Muenchen	Muenchen	Muenchen			82	Muenchen	clinical	human	d	1,2	6,8	Muenchen	Muenchen|Virginia|Manhattan|Yovokome	Muenchen	3464141490	0.015151515	330	325	PASS	C2-C3
SRR9062532	8	d	1,2	Muenchen	Muenchen	Muenchen			82	Muenchen	environmentalother	NULL	d	1,2	6,8	Muenchen	Muenchen|Virginia|Manhattan|Yovokome	Muenchen	3464141490	0.015151515	330	325	PASS	C2-C3
SRR9066640	8	d	1,2	Muenchen	Muenchen	Muenchen			84	Muenchen	clinical	NULL	d	1,2	6,8	Muenchen	Muenchen|Virginia|Manhattan|Yovokome	Muenchen	3139598454	0.018181818	330	324	PASS	C2-C3
SRR9088934	8	d	1,2	Muenchen	Muenchen	Muenchen			82	Muenchen	clinical	human	d	1,2	6,8	Muenchen	Muenchen|Virginia|Manhattan|Yovokome	Muenchen	18888484	0.018181818	330	324	PASS	C2-C3
SRR9122717	8	d	1,2	Muenchen	Muenchen	Muenchen			82	Muenchen	clinical	human	d	1,2	6,8	Muenchen	Muenchen|Virginia|Manhattan|Yovokome	Muenchen	18888484	0.018181818	330	324	PASS	C2-C3
SRR9127649	8	d	1,2	Muenchen	Muenchen	Muenchen			83	Muenchen	environmentalother	comminuted beef	d	1,2	6,8	Muenchen	Muenchen|Virginia|Manhattan|Yovokome	Muenchen	119922267	0.027272727	330	321	PASS	C2-C3
SRR9134402	8	d	1,2	Muenchen	Muenchen	Muenchen			83	Muenchen	environmentalother	Product-Raw-Ground, Comminuted or Otherwise Nonintact-Pork	d	1,2	6,8	Muenchen	Muenchen|Virginia|Manhattan|Yovokome	Muenchen	119922267	0.027272727	330	321	PASS	C2-C3
SRR9161258	8	d	1,2	Muenchen	Muenchen	Muenchen			112	Muenchen	environmentalother	Creek	d	1,2	6,8	Muenchen	Muenchen|Virginia|Manhattan|Yovokome	Muenchen	2466792336	0.027272727	330	321	PASS	C2-C3
SRR9161636	8	d	1,2	Muenchen	Muenchen	Muenchen			112	Muenchen	environmentalother	Creek	d	1,2	6,8	Muenchen	Muenchen|Virginia|Manhattan|Yovokome	Muenchen	2466792336	0.027272727	330	321	PASS	C2-C3
SRR9162197	8	d	1,2	Muenchen	Muenchen	Muenchen			112	Muenchen	environmentalother	Creek	d	1,2	6,8	Muenchen	Muenchen|Virginia|Manhattan|Yovokome	Muenchen	2466792336	0.027272727	330	321	PASS	C2-C3
SRR9172066	8	d	1,2	Muenchen	Muenchen	Muenchen			112	Muenchen	environmentalother	Comminuted Turkey	d	1,2	6,8	Muenchen	Muenchen|Virginia|Manhattan|Yovokome	Muenchen	387145227	0.033333333	330	319	PASS	C2-C3
SRR9172086	8	d	1,2	Muenchen	Muenchen	Muenchen			83	Muenchen	environmentalother	comminuted beef	d	1,2	6,8	Muenchen	Muenchen|Virginia|Manhattan|Yovokome	Muenchen	119922267	0.027272727	330	321	PASS	C2-C3
SRR9201975	8	d	1,2	Muenchen	Muenchen	Muenchen			112	Muenchen	environmentalother	Comminuted Turkey	d	1,2	6,8	Muenchen	Muenchen|Virginia|Manhattan|Yovokome	Muenchen	387145227	0.033333333	330	319	PASS	C2-C3
SRR9207109	8	d	1,2	Muenchen	Muenchen	Muenchen			112	Muenchen	environmentalother	Animal-Turkey-Young Turkey	d	1,2	6,8	Muenchen	Muenchen|Virginia|Manhattan|Yovokome	Muenchen	387145227	0.033333333	330	319	PASS	C2-C3
SRR9210919	8	d	1,2	Muenchen	Muenchen	Muenchen			112	Muenchen	environmentalother	ground turkey	d	1,2	6,8	Muenchen	Muenchen|Virginia|Manhattan|Yovokome	Muenchen	2721646806	0.012121212	330	326	PASS	C2-C3
SRR9210963	8	d	1,2	Muenchen	Muenchen	Muenchen			83	Muenchen	environmentalother	ground turkey	d	1,2	6,8	Muenchen	Muenchen|Virginia|Manhattan|Yovokome	Muenchen	1651767759	0.027272727	330	321	PASS	C2-C3
SRR9261356	8	d	1,2	Muenchen	Muenchen	Muenchen			82	Muenchen	clinical	human	d	1,2	6,8	Muenchen	Muenchen|Virginia|Manhattan|Yovokome	Muenchen	18888484	0.018181818	330	324	PASS	C2-C3
SRR9261583	8	d	1,2	Muenchen	Muenchen	Muenchen			82	Muenchen	clinical	human	d	1,2	6,8	Muenchen	Muenchen|Virginia|Manhattan|Yovokome	Muenchen	18888484	0.018181818	330	324	PASS	C2-C3
SRR9273836	8	d	1,2	Muenchen	Muenchen	Muenchen			82	Muenchen	clinical	human	d	1,2	6,8	Muenchen	Muenchen|Virginia|Manhattan|Yovokome	Muenchen	18888484	0.018181818	330	324	PASS	C2-C3
SRR9273955	8	d	1,2	Muenchen	Muenchen	Muenchen			112	Muenchen	clinical	human	d	1,2	6,8	Muenchen	Muenchen|Virginia|Manhattan|Yovokome	Muenchen	119228263	0.033333333	330	319	PASS	C2-C3
SRR9274028	8	d	1,2	Muenchen	Muenchen	Muenchen			82	Muenchen	clinical	human	d	1,2	6,8	Muenchen	Muenchen|Virginia|Manhattan|Yovokome	Muenchen	18888484	0.018181818	330	324	PASS	C2-C3
SRR9287418	8	d	1,2	Muenchen	Muenchen	Muenchen			82	Muenchen	clinical	human	d	1,2	6,8	Muenchen	Muenchen|Virginia|Manhattan|Yovokome	Muenchen	18888484	0.018181818	330	324	PASS	C2-C3
SRR9289509	8	d	1,2	Muenchen	Muenchen	Muenchen			83	Muenchen	environmentalother	animal-swine-market swine	d	1,2	6,8	Muenchen	Muenchen|Virginia|Manhattan|Yovokome	Muenchen	119922267	0.027272727	330	321	PASS	C2-C3
SRR9301058	8	d	1,2	Muenchen	Muenchen	Muenchen			83	Muenchen	environmentalother	placenta (Capra aegagrus)	d	1,2	6,8	Muenchen	Muenchen|Virginia|Manhattan|Yovokome	Muenchen	119922267	0.027272727	330	321	PASS	C2-C3
SRR9306549	8	d	1,2	Muenchen	Muenchen	Muenchen			82	Muenchen	clinical	human	d	1,2	6,8	Muenchen	Muenchen|Virginia|Manhattan|Yovokome	Muenchen	18888484	0.018181818	330	324	PASS	C2-C3
SRR9321751	8	d	1,2	Muenchen	Muenchen	Muenchen			82	Muenchen	clinical	human	d	1,2	6,8	Muenchen	Muenchen|Virginia|Manhattan|Yovokome	Muenchen	18888484	0.018181818	330	324	PASS	C2-C3
SRR9335704	8	d	1,2	Muenchen	Muenchen	Muenchen			82	Muenchen	clinical	human	d	1,2	6,8	Muenchen	Muenchen|Virginia|Manhattan|Yovokome	Muenchen	18888484	0.018181818	330	324	PASS	C2-C3
SRR949430	8	d	1,2	Muenchen	Muenchen	Muenchen			112	Muenchen	environmentalother	water	d	1,2	6,8	Muenchen	Muenchen|Virginia|Manhattan|Yovokome	Muenchen	4016322471	0.018181818	330	324	PASS	C2-C3
SRR9595212	8	d	1,2	Muenchen	Muenchen	Muenchen			82	Muenchen	clinical	human	d	1,2	6,8	Muenchen	Muenchen|Virginia|Manhattan|Yovokome	Muenchen	18888484	0.018181818	330	324	PASS	C2-C3
SRR9595255	8	d	1,2	Muenchen	Muenchen	Muenchen			82	Muenchen	clinical	human	d	1,2	6,8	Muenchen	Muenchen|Virginia|Manhattan|Yovokome	Muenchen	18888484	0.018181818	330	324	PASS	C2-C3
SRR9598516	8	d	1,2	Muenchen	Muenchen	Muenchen			82	Muenchen	clinical	human	d	1,2	6,8	Muenchen	Muenchen|Virginia|Manhattan|Yovokome	Muenchen	18888484	0.018181818	330	324	PASS	C2-C3
SRR9603216	8	d	1,2	Muenchen	Muenchen	Muenchen			83	Muenchen	environmentalother	animal-cattle-dairy cow	d	1,2	6,8	Muenchen	Muenchen|Virginia|Manhattan|Yovokome	Muenchen	119922267	0.027272727	330	321	PASS	C2-C3
SRR9609619	8	d	1,2	Muenchen	Muenchen	Muenchen			112	Muenchen	environmentalother	Comminuted Turkey	d	1,2	6,8	Muenchen	Muenchen|Virginia|Manhattan|Yovokome	Muenchen	387145227	0.033333333	330	319	PASS	C2-C3
SRR9613671	8	d	1,2	Muenchen	Muenchen	Muenchen			82	Muenchen	clinical	human	d	1,2	6,8	Muenchen	Muenchen|Virginia|Manhattan|Yovokome	Muenchen	3464141490	0.015151515	330	325	PASS	C2-C3
SRR9650387	8	d	1,2	Muenchen	Muenchen	Muenchen			112	Muenchen	environmentalother	comminuted beef	d	1,2	6,8	Muenchen	Muenchen|Virginia|Manhattan|Yovokome	Muenchen	2721646806	0.012121212	330	326	PASS	C2-C3
SRR965141	8	d	1,2	Muenchen	Muenchen	Muenchen			112	Muenchen	environmentalother	water	d	1,2	6,8	Muenchen	Muenchen|Virginia|Manhattan|Yovokome	Muenchen	133755389	0.051515152	330	313	PASS	C2-C3
SRR9694219	8	d	1,2	Muenchen	Muenchen	Muenchen			112	Muenchen	environmentalother	sewage	d	1,2	6,8	Muenchen	Muenchen|Virginia|Manhattan|Yovokome	Muenchen	750306322	0.015151515	330	325	PASS	C2-C3
SRR9699520	8	d	1,2	Muenchen	Muenchen	Muenchen			83	Muenchen	environmentalother	product-raw-intact-beef	d	1,2	6,8	Muenchen	Muenchen|Virginia|Manhattan|Yovokome	Muenchen	119922267	0.027272727	330	321	PASS	C2-C3
SRR9699522	8	d	1,2	Muenchen	Muenchen	Muenchen			83	Muenchen	environmentalother	comminuted beef	d	1,2	6,8	Muenchen	Muenchen|Virginia|Manhattan|Yovokome	Muenchen	119922267	0.027272727	330	321	PASS	C2-C3
SRR9720406	8	d	1,2	Muenchen	Muenchen	Muenchen			5011	Muenchen	clinical	human	d	1,2	6,8	Muenchen	Muenchen|Virginia|Manhattan|Yovokome	Muenchen	898351869	0.048484848	330	314	PASS	C2-C3
SRR9720424	8	d	1,2	Muenchen	Muenchen	Muenchen			82	Muenchen	clinical	human	d	1,2	6,8	Muenchen	Muenchen|Virginia|Manhattan|Yovokome	Muenchen	18888484	0.018181818	330	324	PASS	C2-C3
SRR9721878	8	d	1,2	Muenchen	Muenchen	Muenchen			83	Muenchen	environmentalother	comminuted beef	d	1,2	6,8	Muenchen	Muenchen|Virginia|Manhattan|Yovokome	Muenchen	119922267	0.027272727	330	321	PASS	C2-C3
SRR980351	8	d	1,2	Muenchen	Muenchen	Muenchen			112	Muenchen	environmentalother	environmental swab sponge floor drain	d	1,2	6,8	Muenchen	Muenchen|Virginia|Manhattan|Yovokome	Muenchen	2245737877	0.015151515	330	325	PASS	C2-C3
SRR980352	8	d	1,2	Muenchen	Muenchen	Muenchen			112	Muenchen	environmentalother	standing water	d	1,2	6,8	Muenchen	Muenchen|Virginia|Manhattan|Yovokome	Muenchen	2245737877	0.015151515	330	325	PASS	C2-C3
SRR9827005	8	d	1,2	Muenchen	Muenchen	Muenchen			82	Muenchen	clinical	human	d	1,2	6,8	Muenchen	Muenchen|Virginia|Manhattan|Yovokome	Muenchen	18888484	0.018181818	330	324	PASS	C2-C3
SRR9845438	8	d	1,2	Muenchen	Muenchen	Muenchen			83	Muenchen	environmentalother	Comminuted Turkey	d	1,2	6,8	Muenchen	Muenchen|Virginia|Manhattan|Yovokome	Muenchen	3601647004	0.024242424	330	322	PASS	C2-C3
SRR9853017	8	d	1,2	Muenchen	Muenchen	Muenchen			83	Muenchen	environmentalother	ground turkey	d	1,2	6,8	Muenchen	Muenchen|Virginia|Manhattan|Yovokome	Muenchen	1651767759	0.027272727	330	321	PASS	C2-C3
SRR9854916	8	d	1,2	Muenchen	Muenchen	Muenchen			83	Muenchen	environmentalother	animal-cattle-dairy cow	d	1,2	6,8	Muenchen	Muenchen|Virginia|Manhattan|Yovokome	Muenchen	119922267	0.027272727	330	321	PASS	C2-C3
SRR9854940	8	d	1,2	Muenchen	Muenchen	Muenchen			83	Muenchen	environmentalother	animal-cattle-dairy cow	d	1,2	6,8	Muenchen	Muenchen|Virginia|Manhattan|Yovokome	Muenchen	119922267	0.027272727	330	321	PASS	C2-C3
SRR9855635	8	d	1,2	Muenchen	Muenchen	Muenchen			83	Muenchen	environmentalother	comminuted beef	d	1,2	6,8	Muenchen	Muenchen|Virginia|Manhattan|Yovokome	Muenchen	119922267	0.027272727	330	321	PASS	C2-C3
SRR9856813	8	d	1,2	Muenchen	Muenchen	Muenchen			83	Muenchen	environmentalother	Product-Raw-Ground, Comminuted or Otherwise Nonintact-Pork	d	1,2	6,8	Muenchen	Muenchen|Virginia|Manhattan|Yovokome	Muenchen	3601647004	0.024242424	330	322	PASS	C2-C3
SRR9875355	8	d	1,2	Muenchen	Muenchen	Muenchen			112	Muenchen	environmentalother	animal-swine-market swine	d	1,2	6,8	Muenchen	Muenchen|Virginia|Manhattan|Yovokome	Muenchen	53355123	0.042424242	330	316	PASS	C2-C3
SRR9879905	8	d	1,2	Muenchen	Muenchen	Muenchen			112	Muenchen	environmentalother	animal-swine-sow	d	1,2	6,8	Muenchen	Muenchen|Virginia|Manhattan|Yovokome	Muenchen	973033842	0.018181818	330	324	PASS	C2-C3
SRR9911146	8	d	1,2	Muenchen	Muenchen	Muenchen			112	Muenchen	clinical	human	d	1,2	6,8	Muenchen	Muenchen|Virginia|Manhattan|Yovokome	Muenchen	3369707649	0.015151515	330	325	PASS	C2-C3
SRR9911170	8	d	1,2	Muenchen	Muenchen	Muenchen			82	Muenchen	clinical	human	d	1,2	6,8	Muenchen	Muenchen|Virginia|Manhattan|Yovokome	Muenchen	18888484	0.018181818	330	324	PASS	C2-C3
SRR9911556	8	d	1,2	Muenchen	Muenchen	Muenchen			82	Muenchen	clinical	human	d	1,2	6,8	Muenchen	Muenchen|Virginia|Manhattan|Yovokome	Muenchen	18888484	0.018181818	330	324	PASS	C2-C3
SRR9917377	8	d	1,2	Muenchen	Muenchen	Muenchen			83	Muenchen	environmentalother	comminuted beef	d	1,2	6,8	Muenchen	Muenchen|Virginia|Manhattan|Yovokome	Muenchen	119922267	0.027272727	330	321	PASS	C2-C3
SRR9943009	8	d	1,2	Muenchen	Muenchen	Muenchen			83	Muenchen	environmentalother	Product-Raw-Ground, Comminuted or Otherwise Nonintact-Pork	d	1,2	6,8	Muenchen	Muenchen|Virginia|Manhattan|Yovokome	Muenchen	119922267	0.027272727	330	321	PASS	C2-C3
SRR9944926	8	d	1,2	Muenchen	Muenchen	Muenchen			82	Muenchen	clinical	human	d	1,2	6,8	Muenchen	Muenchen|Virginia|Manhattan|Yovokome	Muenchen	18888484	0.018181818	330	324	PASS	C2-C3
SRR9944952	8	d	1,2	Muenchen	Muenchen	Muenchen			82	Muenchen	clinical	human	d	1,2	6,8	Muenchen	Muenchen|Virginia|Manhattan|Yovokome	Muenchen	18888484	0.018181818	330	324	PASS	C2-C3
SRR9962766	8	d	1,2	Muenchen	Muenchen	Muenchen			83	Muenchen	environmentalother	comminuted beef	d	1,2	6,8	Muenchen	Muenchen|Virginia|Manhattan|Yovokome	Muenchen	119922267	0.027272727	330	321	PASS	C2-C3
SRR9968677	8	d	1,2	Muenchen	Muenchen	Muenchen			82	Muenchen	clinical	human	d	1,2	6,8	Muenchen	Muenchen|Virginia|Manhattan|Yovokome	Muenchen	18888484	0.018181818	330	324	PASS	C2-C3
SRR9974077	8	d	1,2	Muenchen	Muenchen	Muenchen			83	Muenchen	clinical	human	d	1,2	6,8	Muenchen	Muenchen|Virginia|Manhattan|Yovokome	Muenchen	119922267	0.027272727	330	321	PASS	C2-C3
SRR9984299	8	d	1,2	Muenchen	Muenchen	Muenchen			83	Muenchen	environmentalother	ground turkey	d	1,2	6,8	Muenchen	Muenchen|Virginia|Manhattan|Yovokome	Muenchen	3601647004	0.024242424	330	322	PASS	C2-C3
SRR9984325	8	d	1,2	Muenchen	Muenchen	Muenchen			83	Muenchen	environmentalother	ground turkey	d	1,2	6,8	Muenchen	Muenchen|Virginia|Manhattan|Yovokome	Muenchen	3601647004	0.024242424	330	322	PASS	C2-C3
SRR9989269	8	d	1,2	Muenchen	Muenchen	Muenchen			82	Muenchen	clinical	human	d	1,2	6,8	Muenchen	Muenchen|Virginia|Manhattan|Yovokome	Muenchen	18888484	0.018181818	330	324	PASS	C2-C3
SRR9990101	8	d	1,2	Muenchen	Muenchen	Muenchen			112	Muenchen	environmentalother	Comminuted Turkey	d	1,2	6,8	Muenchen	Muenchen|Virginia|Manhattan|Yovokome	Muenchen	387145227	0.033333333	330	319	PASS	C2-C3
SRR16965269	8	d	1,2	Muenchen	Muenchen	Umbadah			1606	Muenchen	environmentalother	feces	d	1,2	6,8	Muenchen	Muenchen|Virginia|Manhattan|Yovokome	Muenchen	555240777	0.042424242	330	316	PASS	C2-C3
SRR4295024	8	d	1,2	Muenchen	Muenchen	Umbadah			112	Muenchen	clinical	stool	d	1,2	6,8	Muenchen	Muenchen|Virginia|Manhattan|Yovokome	Muenchen	555240777	0.042424242	330	316	PASS	C2-C3
SRR4414124	8	d	1,2	Muenchen	Muenchen	Umbadah			112	Muenchen	clinical	stool	d	1,2	6,8	Muenchen	Muenchen|Virginia|Manhattan|Yovokome	Muenchen	555240777	0.042424242	330	316	PASS	C2-C3
SRR5044075	8	d	1,2	Muenchen	Muenchen	Umbadah			112	Muenchen	clinical	stool	d	1,2	6,8	Muenchen	Muenchen|Virginia|Manhattan|Yovokome	Muenchen	555240777	0.042424242	330	316	PASS	C2-C3
SRR5459259	8	d	1,2	Muenchen	Muenchen	Umbadah			112	Muenchen	clinical	stool	d	1,2	6,8	Muenchen	Muenchen|Virginia|Manhattan|Yovokome	Muenchen	555240777	0.042424242	330	316	PASS	C2-C3
SRR5574870	8	d	1,2	Muenchen	Muenchen	Umbadah			112	Muenchen	clinical	NULL	d	1,2	6,8	Muenchen	Muenchen|Virginia|Manhattan|Yovokome	Muenchen	555240777	0.042424242	330	316	PASS	C2-C3
SRR5640239	8	d	1,2	Muenchen	Muenchen	Umbadah			112	Muenchen	clinical	stool	d	1,2	6,8	Muenchen	Muenchen|Virginia|Manhattan|Yovokome	Muenchen	555240777	0.042424242	330	316	PASS	C2-C3
SRR5739437	8	d	1,2	Muenchen	Muenchen	Umbadah			112	Muenchen	clinical	stool	d	1,2	6,8	Muenchen	Muenchen|Virginia|Manhattan|Yovokome	Muenchen	555240777	0.042424242	330	316	PASS	C2-C3
SRR5765098	8	d	1,2	Muenchen	Muenchen	Umbadah			1606	Muenchen	clinical	NULL	d	1,2	6,8	Muenchen	Muenchen|Virginia|Manhattan|Yovokome	Muenchen	555240777	0.042424242	330	316	PASS	C2-C3
SRR5816818	8	d	1,2	Muenchen	Muenchen	Umbadah			112	Muenchen	clinical	blood	d	1,2	6,8	Muenchen	Muenchen|Virginia|Manhattan|Yovokome	Muenchen	555240777	0.042424242	330	316	PASS	C2-C3
SRR5868572	8	d	1,2	Muenchen	Muenchen	Umbadah			112	Muenchen	clinical	stool	d	1,2	6,8	Muenchen	Muenchen|Virginia|Manhattan|Yovokome	Muenchen	555240777	0.042424242	330	316	PASS	C2-C3
SRR5890269	8	d	1,2	Muenchen	Muenchen	Umbadah			112	Muenchen	clinical	stool	d	1,2	6,8	Muenchen	Muenchen|Virginia|Manhattan|Yovokome	Muenchen	555240777	0.042424242	330	316	PASS	C2-C3
SRR5927333	8	d	1,2	Muenchen	Muenchen	Umbadah			112	Muenchen	clinical	stool	d	1,2	6,8	Muenchen	Muenchen|Virginia|Manhattan|Yovokome	Muenchen	555240777	0.042424242	330	316	PASS	C2-C3
SRR6203385	8	d	1,2	Muenchen	Muenchen	Umbadah			112	Muenchen	clinical	stool	d	1,2	6,8	Muenchen	Muenchen|Virginia|Manhattan|Yovokome	Muenchen	555240777	0.042424242	330	316	PASS	C2-C3
SRR6807857	8	d	1,2	Muenchen	Muenchen	Umbadah			-	Muenchen	environmentalother	feces nine banded armadillo	d	1,2	6,8	Muenchen	Muenchen|Virginia|Manhattan|Yovokome	Muenchen	555240777	0.042424242	330	316	PASS	C2-C3
SRR7942831	8	d	1,2	Muenchen	Muenchen	Umbadah			112	Muenchen	environmentalother	cantaloupe	d	1,2	6,8	Muenchen	Muenchen|Virginia|Manhattan|Yovokome	Muenchen	555240777	0.042424242	330	316	PASS	C2-C3
SRR8549089	8	e,h	1,2	Newport	Newport	Newport			2424	Muenchen	clinical	human	e,h	1,2	6,8,20	Newport	Newport|Bardo|Ferruch|Kottbus	Newport	498421777	0.03030303	330	320	PASS	C2-C3
SRR5927258	4	d	1,2	Stanley	Stanley	Umbadah	Coeln		112	Muenchen	clinical	stool	d	1,2	-	Stanley|Eppendorf	Stanley|Eppendorf	Muenchen	3690554896	0.1	330	297	WARNING	B
SRR5235480	3,10	d	1,2	Stormont	Stormont	Muenchen	Anatum		112	Muenchen	environmentalother	Cecal Sow	d	1,2	-	Muenchen|Virginia|Manhattan|Yovokome	Muenchen|Virginia|Manhattan|Yovokome	Anatum	4157172158	0.042424242	330	316	WARNING	C2-C3
ERR3535585	8	a	1,2	Valdosta	Valdosta	Valdosta			112	Muenchen	NULL	Water, Environment, River	a	1,2	-	Valdosta|Doncaster	Valdosta|Doncaster	Muenchen	2947593669	0.033333333	330	319	PASS	C2-C3
ERR3535591	8	a	1,2	Valdosta	Valdosta	Valdosta			112	Muenchen	NULL	Water, Environment, River	a	1,2	-	Valdosta|Doncaster	Valdosta|Doncaster	Muenchen	2947593669	0.033333333	330	319	PASS	C2-C3
ERR3535594	8	a	1,2	Valdosta	Valdosta	Valdosta			112	Muenchen	NULL	Water, Environment, River	a	1,2	-	Valdosta|Doncaster	Valdosta|Doncaster	Muenchen	2947593669	0.033333333	330	319	PASS	C2-C3
ERR3535600	8	a	1,2	Valdosta	Valdosta	Valdosta			112	Muenchen	NULL	Water, Environment, River	a	1,2	-	Valdosta|Doncaster	Valdosta|Doncaster	Muenchen	2947593669	0.033333333	330	319	PASS	C2-C3
ERR4832866	8	a	1,2	Valdosta	Valdosta	Valdosta			82	Muenchen	clinical	stool	a	1,2	-	Valdosta|Doncaster	Valdosta|Doncaster	Muenchen	2947593669	0.033333333	330	319	PASS	C2-C3
SRR10997392	8	a	1,2	Valdosta	Valdosta	Valdosta			112	Muenchen	clinical	human	a	1,2	-	Valdosta|Doncaster	Valdosta|Doncaster	Muenchen	2947593669	0.033333333	330	319	PASS	C2-C3
SRR11363648	8	a	1,2	Valdosta	Valdosta	Valdosta			82	Muenchen	clinical	human	a	1,2	-	Valdosta|Doncaster	Valdosta|Doncaster	Muenchen	2947593669	0.033333333	330	319	PASS	C2-C3
SRR1207555	8	a	1,2	Valdosta	Valdosta	Valdosta			112	Muenchen	environmentalother	surface water	a	1,2	-	Valdosta|Doncaster	Valdosta|Doncaster	Muenchen	2947593669	0.033333333	330	319	PASS	C2-C3
SRR12137408	8	a	1,2	Valdosta	Valdosta	Valdosta			112	Muenchen	environmentalother	Product-Raw-Intact-Siluriformes, Ictaluridae (Catfish)	a	1,2	-	Valdosta|Doncaster	Valdosta|Doncaster	Muenchen	2947593669	0.033333333	330	319	PASS	C2-C3
SRR1220801	8	a	1,2	Valdosta	Valdosta	Valdosta			112	Muenchen	environmentalother	surface water	a	1,2	-	Valdosta|Doncaster	Valdosta|Doncaster	Muenchen	2947593669	0.033333333	330	319	PASS	C2-C3
SRR13209726	8	a	1,2	Valdosta	Valdosta	Valdosta			112	Muenchen	clinical	stool	a	1,2	-	Valdosta|Doncaster	Valdosta|Doncaster	Muenchen	2947593669	0.033333333	330	319	PASS	C2-C3
SRR13791043	8	a	1,2	Valdosta	Valdosta	Valdosta			2418	Muenchen	clinical	stool	a	1,2	-	Valdosta|Doncaster	Valdosta|Doncaster	Muenchen	2947593669	0.033333333	330	319	PASS	C2-C3
SRR13826931	8	a	1,2	Valdosta	Valdosta	Valdosta			2418	Muenchen	clinical	stool	a	1,2	-	Valdosta|Doncaster	Valdosta|Doncaster	Muenchen	2947593669	0.033333333	330	319	PASS	C2-C3
SRR13918106	8	a	1,2	Valdosta	Valdosta	Valdosta			112	Muenchen	clinical	human	a	1,2	-	Valdosta|Doncaster	Valdosta|Doncaster	Muenchen	2947593669	0.033333333	330	319	PASS	C2-C3
SRR14274500	8	a	1,2	Valdosta	Valdosta	Valdosta			112	Muenchen	clinical	NULL	a	1,2	-	Valdosta|Doncaster	Valdosta|Doncaster	Muenchen	2947593669	0.033333333	330	319	PASS	C2-C3
SRR16028389	8	a	1,2	Valdosta	Valdosta	Valdosta			112	Muenchen	clinical	human	a	1,2	-	Valdosta|Doncaster	Valdosta|Doncaster	Muenchen	2947593669	0.033333333	330	319	PASS	C2-C3
SRR1613896	8	a	1,2	Valdosta	Valdosta	Valdosta			112	Muenchen	environmentalother	jalapeno pepper	a	1,2	-	Valdosta|Doncaster	Valdosta|Doncaster	Muenchen	2947593669	0.033333333	330	319	PASS	C2-C3
SRR16195414	8	a	1,2	Valdosta	Valdosta	Valdosta			112	Muenchen	clinical	human	a	1,2	-	Valdosta|Doncaster	Valdosta|Doncaster	Muenchen	2947593669	0.033333333	330	319	PASS	C2-C3
SRR1654964	8	a	1,2	Valdosta	Valdosta	Valdosta			112	Muenchen	environmentalother	ground guajillo pepper	a	1,2	-	Valdosta|Doncaster	Valdosta|Doncaster	Muenchen	2947593669	0.033333333	330	319	PASS	C2-C3
SRR2239949	8	a	1,2	Valdosta	Valdosta	Valdosta			2229	Muenchen	environmentalother	animal-cattle-beef cow	a	1,2	-	Valdosta|Doncaster	Valdosta|Doncaster	Muenchen	2947593669	0.033333333	330	319	PASS	C2-C3
SRR25451678	8	a	1,2	Valdosta	Valdosta	Valdosta			112	Muenchen	environmentalother	Kidney (Bos taurus)	a	1,2	-	Valdosta|Doncaster	Valdosta|Doncaster	Muenchen	2947593669	0.033333333	330	319	PASS	C2-C3
SRR2959730	8	a	1,2	Valdosta	Valdosta	Valdosta			112	Muenchen	environmentalother	comminuted beef	a	1,2	-	Valdosta|Doncaster	Valdosta|Doncaster	Muenchen	2947593669	0.033333333	330	319	PASS	C2-C3
SRR2966846	8	a	1,2	Valdosta	Valdosta	Valdosta			112	Muenchen	environmentalother	feces little river basin opossum (Didelphis virginiana)	a	1,2	-	Valdosta|Doncaster	Valdosta|Doncaster	Muenchen	2947593669	0.033333333	330	319	PASS	C2-C3
SRR4119772	8	a	1,2	Valdosta	Valdosta	Valdosta			112	Muenchen	environmentalother	blueberry	a	1,2	-	Valdosta|Doncaster	Valdosta|Doncaster	Muenchen	2947593669	0.033333333	330	319	PASS	C2-C3
SRR4342963	8	a	1,2	Valdosta	Valdosta	Valdosta			112	Muenchen	clinical	urine	a	1,2	-	Valdosta|Doncaster	Valdosta|Doncaster	Muenchen	2947593669	0.033333333	330	319	PASS	C2-C3
SRR4415959	8	a	1,2	Valdosta	Valdosta	Valdosta			112	Muenchen	clinical	Isolated Organism	a	1,2	-	Valdosta|Doncaster	Valdosta|Doncaster	Muenchen	2947593669	0.033333333	330	319	PASS	C2-C3
SRR5044046	8	a	1,2	Valdosta	Valdosta	Valdosta			112	Muenchen	clinical	stool	a	1,2	-	Valdosta|Doncaster	Valdosta|Doncaster	Muenchen	2947593669	0.033333333	330	319	PASS	C2-C3
SRR5055596	8	a	1,2	Valdosta	Valdosta	Valdosta			112	Muenchen	clinical	NULL	a	1,2	-	Valdosta|Doncaster	Valdosta|Doncaster	Muenchen	2947593669	0.033333333	330	319	PASS	C2-C3
SRR5056000	8	a	1,2	Valdosta	Valdosta	Valdosta			112	Muenchen	clinical	NULL	a	1,2	-	Valdosta|Doncaster	Valdosta|Doncaster	Muenchen	2947593669	0.033333333	330	319	PASS	C2-C3
SRR5197532	8	a	1,2	Valdosta	Valdosta	Valdosta			112	Muenchen	clinical	Abscess	a	1,2	-	Valdosta|Doncaster	Valdosta|Doncaster	Muenchen	2947593669	0.033333333	330	319	PASS	C2-C3
SRR5238169	8	a	1,2	Valdosta	Valdosta	Valdosta			3786	Muenchen	clinical	stool	a	1,2	-	Valdosta|Doncaster	Valdosta|Doncaster	Muenchen	2947593669	0.033333333	330	319	PASS	C2-C3
SRR5270237	8	a	1,2	Valdosta	Valdosta	Valdosta			3796	Muenchen	clinical	stool	a	1,2	-	Valdosta|Doncaster	Valdosta|Doncaster	Muenchen	2947593669	0.033333333	330	319	PASS	C2-C3
SRR5277777	8	a	1,2	Valdosta	Valdosta	Valdosta			112	Muenchen	clinical	stool	a	1,2	-	Valdosta|Doncaster	Valdosta|Doncaster	Muenchen	2947593669	0.033333333	330	319	PASS	C2-C3
SRR5364969	8	a	1,2	Valdosta	Valdosta	Valdosta			112	Muenchen	clinical	NULL	a	1,2	-	Valdosta|Doncaster	Valdosta|Doncaster	Muenchen	2947593669	0.033333333	330	319	PASS	C2-C3
SRR5366087	8	a	1,2	Valdosta	Valdosta	Valdosta			112	Muenchen	environmentalother	water stream	a	1,2	-	Valdosta|Doncaster	Valdosta|Doncaster	Muenchen	2947593669	0.033333333	330	319	PASS	C2-C3
SRR5366773	8	a	1,2	Valdosta	Valdosta	Valdosta			112	Muenchen	environmentalother	water stream	a	1,2	-	Valdosta|Doncaster	Valdosta|Doncaster	Muenchen	2947593669	0.033333333	330	319	PASS	C2-C3
SRR5379239	8	a	1,2	Valdosta	Valdosta	Valdosta			112	Muenchen	clinical	stool	a	1,2	-	Valdosta|Doncaster	Valdosta|Doncaster	Muenchen	2947593669	0.033333333	330	319	PASS	C2-C3
SRR5459258	8	a	1,2	Valdosta	Valdosta	Valdosta			112	Muenchen	clinical	NULL	a	1,2	-	Valdosta|Doncaster	Valdosta|Doncaster	Muenchen	2947593669	0.033333333	330	319	PASS	C2-C3
SRR5460888	8	a	1,2	Valdosta	Valdosta	Valdosta			-	Muenchen	clinical	stool	a	1,2	-	Valdosta|Doncaster	Valdosta|Doncaster	Muenchen	2947593669	0.033333333	330	319	PASS	C2-C3
SRR5460889	8	a	1,2	Valdosta	Valdosta	Valdosta			112	Muenchen	clinical	stool	a	1,2	-	Valdosta|Doncaster	Valdosta|Doncaster	Muenchen	2947593669	0.033333333	330	319	PASS	C2-C3
SRR5460922	8	a	1,2	Valdosta	Valdosta	Valdosta			112	Muenchen	clinical	stool	a	1,2	-	Valdosta|Doncaster	Valdosta|Doncaster	Muenchen	2947593669	0.033333333	330	319	PASS	C2-C3
SRR5508326	8	a	1,2	Valdosta	Valdosta	Valdosta			3895	Muenchen	clinical	stool	a	1,2	-	Valdosta|Doncaster	Valdosta|Doncaster	Muenchen	2947593669	0.033333333	330	319	PASS	C2-C3
SRR5583911	8	a	1,2	Valdosta	Valdosta	Valdosta			112	Muenchen	clinical	stool	a	1,2	-	Valdosta|Doncaster	Valdosta|Doncaster	Muenchen	2947593669	0.033333333	330	319	PASS	C2-C3
SRR5583966	8	a	1,2	Valdosta	Valdosta	Valdosta			1606	Muenchen	clinical	urine	a	1,2	-	Valdosta|Doncaster	Valdosta|Doncaster	Muenchen	2947593669	0.033333333	330	319	PASS	C2-C3
SRR5633081	8	a	1,2	Valdosta	Valdosta	Valdosta			112	Muenchen	clinical	human	a	1,2	-	Valdosta|Doncaster	Valdosta|Doncaster	Muenchen	2947593669	0.033333333	330	319	PASS	C2-C3
SRR5714993	8	a	1,2	Valdosta	Valdosta	Valdosta			112	Muenchen	clinical	stool	a	1,2	-	Valdosta|Doncaster	Valdosta|Doncaster	Muenchen	2947593669	0.033333333	330	319	PASS	C2-C3
SRR5765083	8	a	1,2	Valdosta	Valdosta	Valdosta			2229	Muenchen	clinical	stool	a	1,2	-	Valdosta|Doncaster	Valdosta|Doncaster	Muenchen	2947593669	0.033333333	330	319	PASS	C2-C3
SRR5816808	8	a	1,2	Valdosta	Valdosta	Valdosta			112	Muenchen	clinical	stool	a	1,2	-	Valdosta|Doncaster	Valdosta|Doncaster	Muenchen	2947593669	0.033333333	330	319	PASS	C2-C3
SRR5816809	8	a	1,2	Valdosta	Valdosta	Valdosta			112	Muenchen	clinical	NULL	a	1,2	-	Valdosta|Doncaster	Valdosta|Doncaster	Muenchen	2947593669	0.033333333	330	319	PASS	C2-C3
SRR5819759	8	a	1,2	Valdosta	Valdosta	Valdosta			112	Muenchen	clinical	NULL	a	1,2	-	Valdosta|Doncaster	Valdosta|Doncaster	Muenchen	2947593669	0.033333333	330	319	PASS	C2-C3
SRR5820305	8	a	1,2	Valdosta	Valdosta	Valdosta			112	Muenchen	clinical	stool	a	1,2	-	Valdosta|Doncaster	Valdosta|Doncaster	Muenchen	2947593669	0.033333333	330	319	PASS	C2-C3
SRR5820316	8	a	1,2	Valdosta	Valdosta	Valdosta			112	Muenchen	clinical	stool	a	1,2	-	Valdosta|Doncaster	Valdosta|Doncaster	Muenchen	2947593669	0.033333333	330	319	PASS	C2-C3
SRR5856949	8	a	1,2	Valdosta	Valdosta	Valdosta			112	Muenchen	clinical	stool	a	1,2	-	Valdosta|Doncaster	Valdosta|Doncaster	Muenchen	2947593669	0.033333333	330	319	PASS	C2-C3
SRR5861738	8	a	1,2	Valdosta	Valdosta	Valdosta			112	Muenchen	clinical	stool	a	1,2	-	Valdosta|Doncaster	Valdosta|Doncaster	Muenchen	2947593669	0.033333333	330	319	PASS	C2-C3
SRR5876015	8	a	1,2	Valdosta	Valdosta	Valdosta			112	Muenchen	clinical	stool	a	1,2	-	Valdosta|Doncaster	Valdosta|Doncaster	Muenchen	2947593669	0.033333333	330	319	PASS	C2-C3
SRR5876020	8	a	1,2	Valdosta	Valdosta	Valdosta			112	Muenchen	clinical	stool	a	1,2	-	Valdosta|Doncaster	Valdosta|Doncaster	Muenchen	2947593669	0.033333333	330	319	PASS	C2-C3
SRR5876107	8	a	1,2	Valdosta	Valdosta	Valdosta			112	Muenchen	clinical	Isolated Organism	a	1,2	-	Valdosta|Doncaster	Valdosta|Doncaster	Muenchen	2947593669	0.033333333	330	319	PASS	C2-C3
SRR5876835	8	a	1,2	Valdosta	Valdosta	Valdosta			112	Muenchen	clinical	stool	a	1,2	-	Valdosta|Doncaster	Valdosta|Doncaster	Muenchen	2947593669	0.033333333	330	319	PASS	C2-C3
SRR5896169	8	a	1,2	Valdosta	Valdosta	Valdosta			112	Muenchen	clinical	stool	a	1,2	-	Valdosta|Doncaster	Valdosta|Doncaster	Muenchen	2947593669	0.033333333	330	319	PASS	C2-C3
SRR5896193	8	a	1,2	Valdosta	Valdosta	Valdosta			112	Muenchen	clinical	stool	a	1,2	-	Valdosta|Doncaster	Valdosta|Doncaster	Muenchen	2947593669	0.033333333	330	319	PASS	C2-C3
SRR5927266	8	a	1,2	Valdosta	Valdosta	Valdosta			112	Muenchen	clinical	stool	a	1,2	-	Valdosta|Doncaster	Valdosta|Doncaster	Muenchen	2947593669	0.033333333	330	319	PASS	C2-C3
SRR5927330	8	a	1,2	Valdosta	Valdosta	Valdosta			112	Muenchen	clinical	stool	a	1,2	-	Valdosta|Doncaster	Valdosta|Doncaster	Muenchen	2947593669	0.033333333	330	319	PASS	C2-C3
SRR5932767	8	a	1,2	Valdosta	Valdosta	Valdosta			112	Muenchen	clinical	stool	a	1,2	-	Valdosta|Doncaster	Valdosta|Doncaster	Muenchen	2947593669	0.033333333	330	319	PASS	C2-C3
SRR6050697	8	a	1,2	Valdosta	Valdosta	Valdosta			112	Muenchen	clinical	stool	a	1,2	-	Valdosta|Doncaster	Valdosta|Doncaster	Muenchen	2947593669	0.033333333	330	319	PASS	C2-C3
SRR6129253	8	a	1,2	Valdosta	Valdosta	Valdosta			112	Muenchen	clinical	stool	a	1,2	-	Valdosta|Doncaster	Valdosta|Doncaster	Muenchen	2947593669	0.033333333	330	319	PASS	C2-C3
SRR6203195	8	a	1,2	Valdosta	Valdosta	Valdosta			112	Muenchen	clinical	stool	a	1,2	-	Valdosta|Doncaster	Valdosta|Doncaster	Muenchen	2947593669	0.033333333	330	319	PASS	C2-C3
SRR6807467	8	a	1,2	Valdosta	Valdosta	Valdosta			112	Muenchen	environmentalother	oconee river water	a	1,2	-	Valdosta|Doncaster	Valdosta|Doncaster	Muenchen	2947593669	0.033333333	330	319	PASS	C2-C3
SRR6807507	8	a	1,2	Valdosta	Valdosta	Valdosta			112	Muenchen	environmentalother	oconee river water	a	1,2	-	Valdosta|Doncaster	Valdosta|Doncaster	Muenchen	2947593669	0.033333333	330	319	PASS	C2-C3
SRR6807554	8	a	1,2	Valdosta	Valdosta	Valdosta			112	Muenchen	environmentalother	feces common snapping turtle	a	1,2	-	Valdosta|Doncaster	Valdosta|Doncaster	Muenchen	2947593669	0.033333333	330	319	PASS	C2-C3
SRR6807764	8	a	1,2	Valdosta	Valdosta	Valdosta			112	Muenchen	environmentalother	little river water	a	1,2	-	Valdosta|Doncaster	Valdosta|Doncaster	Muenchen	2947593669	0.033333333	330	319	PASS	C2-C3
SRR6807985	8	a	1,2	Valdosta	Valdosta	Valdosta			112	Muenchen	environmentalother	oconee river water	a	1,2	-	Valdosta|Doncaster	Valdosta|Doncaster	Muenchen	2947593669	0.033333333	330	319	PASS	C2-C3
SRR6807991	8	a	1,2	Valdosta	Valdosta	Valdosta			112	Muenchen	environmentalother	oconee river water	a	1,2	-	Valdosta|Doncaster	Valdosta|Doncaster	Muenchen	2947593669	0.033333333	330	319	PASS	C2-C3
SRR6833425	8	a	1,2	Valdosta	Valdosta	Valdosta			1567	Muenchen	environmentalother	nestling white ibis feces	a	1,2	-	Valdosta|Doncaster	Valdosta|Doncaster	Muenchen	2947593669	0.033333333	330	319	PASS	C2-C3
SRR6833739	8	a	1,2	Valdosta	Valdosta	Valdosta			112	Muenchen	environmentalother	feces oconee river basin opossum	a	1,2	-	Valdosta|Doncaster	Valdosta|Doncaster	Muenchen	2947593669	0.033333333	330	319	PASS	C2-C3
SRR6833746	8	a	1,2	Valdosta	Valdosta	Valdosta			112	Muenchen	environmentalother	feces oconee river basin opossum	a	1,2	-	Valdosta|Doncaster	Valdosta|Doncaster	Muenchen	2947593669	0.033333333	330	319	PASS	C2-C3
SRR6879556	8	a	1,2	Valdosta	Valdosta	Valdosta			4631	Muenchen	clinical	stool	a	1,2	-	Valdosta|Doncaster	Valdosta|Doncaster	Muenchen	2947593669	0.033333333	330	319	PASS	C2-C3
SRR6881515	8	a	1,2	Valdosta	Valdosta	Valdosta			112	Muenchen	clinical	urine	a	1,2	-	Valdosta|Doncaster	Valdosta|Doncaster	Muenchen	2947593669	0.033333333	330	319	PASS	C2-C3
SRR6916390	8	a	1,2	Valdosta	Valdosta	Valdosta			112	Muenchen	clinical	stool	a	1,2	-	Valdosta|Doncaster	Valdosta|Doncaster	Muenchen	2947593669	0.033333333	330	319	PASS	C2-C3
SRR6926963	8	a	1,2	Valdosta	Valdosta	Valdosta			112	Muenchen	clinical	stool	a	1,2	-	Valdosta|Doncaster	Valdosta|Doncaster	Muenchen	2947593669	0.033333333	330	319	PASS	C2-C3
SRR6984421	8	a	1,2	Valdosta	Valdosta	Valdosta			112	Muenchen	clinical	stool	a	1,2	-	Valdosta|Doncaster	Valdosta|Doncaster	Muenchen	2947593669	0.033333333	330	319	PASS	C2-C3
SRR7234614	8	a	1,2	Valdosta	Valdosta	Valdosta			112	Muenchen	clinical	stool	a	1,2	-	Valdosta|Doncaster	Valdosta|Doncaster	Muenchen	2947593669	0.033333333	330	319	PASS	C2-C3
SRR7416276	8	a	1,2	Valdosta	Valdosta	Valdosta			112	Muenchen	clinical	human	a	1,2	-	Valdosta|Doncaster	Valdosta|Doncaster	Muenchen	2947593669	0.033333333	330	319	PASS	C2-C3
SRR7501729	8	a	1,2	Valdosta	Valdosta	Valdosta			1606	Muenchen	clinical	human	a	1,2	-	Valdosta|Doncaster	Valdosta|Doncaster	Muenchen	2947593669	0.033333333	330	319	PASS	C2-C3
SRR7911452	8	a	1,2	Valdosta	Valdosta	Valdosta			-	Muenchen	clinical	human	a	1,2	-	Valdosta|Doncaster	Valdosta|Doncaster	Muenchen	2947593669	0.033333333	330	319	PASS	C2-C3
SRR8738327	8	a	1,2	Valdosta	Valdosta	Valdosta			-	Muenchen	clinical	human	a	1,2	-	Valdosta|Doncaster	Valdosta|Doncaster	Muenchen	2947593669	0.033333333	330	319	PASS	C2-C3
SRR8797036	8	a	1,2	Valdosta	Valdosta	Valdosta			82	Muenchen	clinical	human	a	1,2	-	Valdosta|Doncaster	Valdosta|Doncaster	Muenchen	2947593669	0.033333333	330	319	PASS	C2-C3
SRR9016871	8	a	1,2	Valdosta	Valdosta	Valdosta			112	Muenchen	environmentalother	feces (Sus scrofa domesticus)	a	1,2	-	Valdosta|Doncaster	Valdosta|Doncaster	Muenchen	2947593669	0.033333333	330	319	PASS	C2-C3
SRR9188726	8	a	1,2	Valdosta	Valdosta	Valdosta			112	Muenchen	environmentalother	Product-Raw-Intact-Siluriformes, Ictaluridae (Catfish)	a	1,2	-	Valdosta|Doncaster	Valdosta|Doncaster	Muenchen	2947593669	0.033333333	330	319	PASS	C2-C3
SRR9989966	8	a	1,2	Valdosta	Valdosta	Valdosta			112	Muenchen	environmentalother	raw intact chicken	a	1,2	-	Valdosta|Doncaster	Valdosta|Doncaster	Muenchen	2947593669	0.033333333	330	319	PASS	C2-C3
SRR6311957	3,10	e,h	1,5	Muenster	Muenster	Muenster			321	Muenster	environmentalother	feces (Canis lupus familaris)	e,h	1,5	3,{10}{15}{15,34}	Muenster	Vejle|Muenster|Vilvoorde	Muenster	715684756	0.018181818	330	324	PASS	E1
SRR2847934	8	e,h	1,2	Newport	Newport	Newport			31	Newport	clinical	stool	e,h	1,2	6,8,20	Newport	Newport|Bardo|Ferruch|Kottbus	Newport	1826587920	0.045454545	330	315	PASS	C2-C3
SRR5799670	8	e,h	1,2	Newport	Newport	Newport			5	Newport	clinical	Isolated Organism	e,h	1,2	6,8,20	Newport	Newport|Bardo|Ferruch|Kottbus	Newport	116346993	0.018181818	330	324	PASS	C2-C3
SRR9824938	4	e,h	1,5	Reading	Reading	Reading			412	Reading	environmentalother	Ground beef	e,h	1,5	1,4,[5],12	Reading	Saintpaul|Reading	Reading	3182800001	0.027272727	330	321	PASS	B
ERR304825	4	i	1,2	Typhimurium	Typhimurium	Typhimurium			19	Typhimurium	NULL	NULL	i	1,2	1,4,[5],12	Typhimurium	Typhimurium|Lagos	Typhimurium	2144663293	0.027272727	330	321	PASS	B
SRR1973763	4	e,h	1,2	Saintpaul	Saintpaul	Saintpaul	Uganda		684	Uganda	environmentalother	cheese	e,h	1,5	1,4,[5],12	Saintpaul	Saintpaul|Reading	Saintpaul	9847626	0.048484848	330	314	WARNING	B
SRR10604692	1,3,19	d	1,2	Umbadah	Umbadah	Umbadah			5054	Umbadah	clinical	human	d	1,2	-	Stormont|Shangani|Umbadah|Ahmadi	Stormont|Shangani|Umbadah|Ahmadi	Vleuten	1097648582	0.745454545	330	84	WARNING	E1
SRR10729104	1,3,19	d	1,2	Umbadah	Umbadah	Umbadah			5054	Umbadah	clinical	human	d	1,2	-	Stormont|Shangani|Umbadah|Ahmadi	Stormont|Shangani|Umbadah|Ahmadi	Vleuten	1097648582	0.745454545	330	84	WARNING	E1
[truncated: 4 more rows]
